# Supplementary material for: (meso-5,7,7,12,14,14-Hexamethyl-1,4,8,11-tetra­azacyclo­tetra­deca-4,11-diene)copper(II) bis­[O,O′-bis­(4-methyl­phen­yl) dithio­phosphate]
Source: Acta Crystallogr Sect E Struct Rep Online. 2010 Mar 20;66(Pt 4):m428. doi: 10.1107/S1600536810009815 (PMC2983923; doi:10.1107/S1600536810009815)
Supplement: Supplementary file 1 [file e-66-0m428-sup1.cif]

##############################################################################
###                                                                        ###
###        Electronic paper (Acta Crystallographica Section E)             ###
###                                                                        ###
##############################################################################
#                                                                            #
# This CIF contains the data in a paper accepted for publication in Acta     #
# Crystallographica Section E. It conforms to the requirements of Notes      #
# for Authors for Section E, and has been peer reviewed under the auspices   #
# of the IUCr Commission on Journals.                                        #
#                                                                            #
# Full details of the Crystallographic Information File format               #
# are given in the paper "The Crystallographic Information File (CIF):       #
# a New Standard Archive File for Crystallography" by S. R. Hall, F. H.      #
# Allen and I. D. Brown [Acta Cryst. (1991), A47, 655-685].                  #
#                                                                            #
# The current version of the core CIF dictionary is obtainable from          #
# ftp://ftp.iucr.org/pub/cif_core.dic. The current version number is 2.4.    #
#                                                                            #
# Software is freely available for graphical display of the structure(s) in  #
# this CIF.  For information consult the CIF home page http://www.iucr.org/  #
# cif/home.html                                                              #
#                                                                            #
# This file may be used for bona fide research purposes within the           #
# scientific community so long as proper attribution is given to the journal # 
# article from which it was obtained.                                        #
#                                                                            #
##############################################################################
                                             
data_I
_audit_creation_method     SHELXL-97
_chemical_name_systematic
;
(<i>meso</i>-5,7,7,12,14,14-Hexamethyl-1,4,8,11-tetraazacyclotetradeca-\
4,11-diene)copper(II) bis[<i>O</i>,<i>O</i>'-bis(4-methylphenyl)
dithiophosphate]
;
_chemical_name_common     ?
_chemical_formula_moiety     'C16 H32 Cu N4 2+, 2(C14 H14 O2 P S2 -)'
_chemical_formula_sum     'C44 H60 Cu N4 O4 P2 S4'
_chemical_formula_iupac     '[Cu (C16 H32 N4)] (C14 H14 O2 P S2)2'
_chemical_formula_weight     962.68
_chemical_melting_point     ?
_symmetry_cell_setting     Triclinic
_symmetry_space_group_name_H-M     'P -1'
_symmetry_space_group_name_Hall     '-P 1'
loop_
    _symmetry_equiv_pos_as_xyz
    'x, y, z'
    '-x, -y, -z'
_cell_length_a     8.1043(9)
_cell_length_b     10.2120(11)
_cell_length_c     15.8435(17)
_cell_angle_alpha     82.456(2)
_cell_angle_beta     79.623(2)
_cell_angle_gamma     70.797(2)
_cell_volume     1214.3(2)
_cell_formula_units_Z     1
_cell_measurement_reflns_used     2875
_cell_measurement_theta_min     2.58
_cell_measurement_theta_max     26.57
_cell_measurement_temperature     273(2)
_exptl_crystal_description     block
_exptl_crystal_colour     purple
_exptl_crystal_size_max     0.18
_exptl_crystal_size_mid     0.13
_exptl_crystal_size_min     0.08
_exptl_crystal_density_diffrn     1.316
_exptl_crystal_density_meas     ?
_exptl_crystal_density_method     'not measured'
_exptl_crystal_F_000     507
_exptl_absorpt_coefficient_mu     0.731
_exptl_absorpt_correction_type     multi-scan
_exptl_absorpt_process_details     '(SADABS; Bruker, 2001)'
_exptl_absorpt_correction_T_min     0.8616
_exptl_absorpt_correction_T_max     0.9239
_exptl_special_details
;
;
_diffrn_ambient_temperature     273(2)
_diffrn_radiation_type     MoK\a
_diffrn_radiation_wavelength     0.71073
_diffrn_radiation_source     'fine-focus sealed tube'
_diffrn_radiation_monochromator     graphite
_diffrn_measurement_device_type     'Bruker SMART CCD area-detector'
_diffrn_measurement_method     'phi and omega scans'
_diffrn_detector_area_resol_mean     ?
_diffrn_reflns_number     6424
_diffrn_reflns_av_R_equivalents     0.0148
_diffrn_reflns_av_sigmaI/netI     0.0271
_diffrn_reflns_theta_min     1.31
_diffrn_reflns_theta_max     25.04
_diffrn_reflns_theta_full     25.04
_diffrn_measured_fraction_theta_max     0.992
_diffrn_measured_fraction_theta_full     0.992
_diffrn_reflns_limit_h_min     -9
_diffrn_reflns_limit_h_max     9
_diffrn_reflns_limit_k_min     -12
_diffrn_reflns_limit_k_max     12
_diffrn_reflns_limit_l_min     -14
_diffrn_reflns_limit_l_max     18
_diffrn_standards_number     ?
_diffrn_standards_interval_count     ?
_diffrn_standards_interval_time     ?
_diffrn_standards_decay_%     ?
_refine_special_details
;
Refinement of <i>F</i>^2^ against ALL reflections. The weighted <i>R</i>-factor
wR and goodness of fit <i>S</i> are based on <i>F</i>^2^, conventional
<i>R</i>-factors <i>R</i> are based on <i>F</i>, with <i>F</i> set to zero for
negative <i>F</i>^2^. The threshold expression of <i>F</i>^2^ >
\s(<i>F</i>^2^) is used only for calculating <i>R</i>-factors(gt) etc. and is
not relevant to the choice of reflections for refinement. <i>R</i>-factors
based on <i>F</i>^2^ are statistically about twice as large as those based on
<i>F</i>, and <i>R</i>- factors based on ALL data will be even larger.
;
_reflns_number_total     4266
_reflns_number_gt     3527
_reflns_threshold_expression     I>2sigma(I)
_refine_ls_structure_factor_coef     Fsqd
_refine_ls_matrix_type     full
_refine_ls_R_factor_all     0.0437
_refine_ls_R_factor_gt     0.0342
_refine_ls_wR_factor_gt     0.0867
_refine_ls_wR_factor_ref     0.0920
_refine_ls_goodness_of_fit_ref     1.031
_refine_ls_restrained_S_all     1.031
_refine_ls_number_reflns     4266
_refine_ls_number_parameters     273
_refine_ls_number_restraints     0
_refine_ls_hydrogen_treatment     constr
_refine_ls_weighting_scheme     calc
_refine_ls_weighting_details
         'calc w=1/[\s^2^(Fo^2^)+(0.0420P)^2^+0.4609P] where P=(Fo^2^+2Fc^2^)/3'
_atom_sites_solution_hydrogens     geom
_atom_sites_solution_primary     direct
_atom_sites_solution_secondary     difmap
_refine_ls_shift/su_max     0.002
_refine_ls_shift/su_mean     0.000
_refine_diff_density_max     0.267
_refine_diff_density_min     -0.227
_refine_ls_extinction_method     none
_refine_ls_extinction_coef     ?
loop_
    _atom_type_symbol
    _atom_type_description
    _atom_type_scat_dispersion_real
    _atom_type_scat_dispersion_imag
    _atom_type_scat_source
    'C' 'C' 0.0033 0.0016
                         'International Tables Vol C Tables 4.2.6.8 and 6.1.1.4'
    'H' 'H' 0.0000 0.0000
                         'International Tables Vol C Tables 4.2.6.8 and 6.1.1.4'
    'N' 'N' 0.0061 0.0033
                         'International Tables Vol C Tables 4.2.6.8 and 6.1.1.4'
    'O' 'O' 0.0106 0.0060
                         'International Tables Vol C Tables 4.2.6.8 and 6.1.1.4'
    'P' 'P' 0.1023 0.0942
                         'International Tables Vol C Tables 4.2.6.8 and 6.1.1.4'
    'S' 'S' 0.1246 0.1234
                         'International Tables Vol C Tables 4.2.6.8 and 6.1.1.4'
    'Cu' 'Cu' 0.3201 1.2651
                         'International Tables Vol C Tables 4.2.6.8 and 6.1.1.4'
_computing_data_collection     'SMART (Bruker, 2001)'
_computing_cell_refinement     'SAINT (Bruker, 2001)'
_computing_data_reduction     'SAINT (Bruker, 2001)'
_computing_structure_solution     'SHELXTL (Sheldrick, 2008)'
_computing_structure_refinement     'SHELXTL (Sheldrick, 2008)'
_computing_molecular_graphics     'ORTEP-3 for Windows (Farrugia,1997)'
_computing_publication_material     'SHELXTL (Sheldrick, 2008)'
loop_
    _atom_site_type_symbol
    _atom_site_label
    _atom_site_fract_x
    _atom_site_fract_y
    _atom_site_fract_z
    _atom_site_U_iso_or_equiv
    _atom_site_adp_type
    _atom_site_calc_flag
    _atom_site_refinement_flags
    _atom_site_occupancy
    _atom_site_disorder_assembly
    _atom_site_disorder_group
    Cu Cu1 0.5000 1.0000 0.5000 0.04864(14) Uani d S 1 . .
    N N1 0.3721(2) 0.97265(18) 0.41247(12) 0.0433(4) Uani d . 1 . .
    N N2 0.3604(2) 1.20195(18) 0.48345(13) 0.0455(5) Uani d . 1 . .
    H H1 0.4288 1.2261 0.4408 0.055 Uiso d R 1 . .
    C C15 0.2619(3) 1.1075(2) 0.37755(16) 0.0504(6) Uani d . 1 . .
    H H15A 0.1598 1.0966 0.3589 0.060 Uiso calc R 1 . .
    H H15B 0.3291 1.1435 0.3285 0.060 Uiso calc R 1 . .
    C C16 0.2037(3) 1.2058(2) 0.44768(17) 0.0537(6) Uani d . 1 . .
    H H16A 0.1464 1.2994 0.4246 0.064 Uiso calc R 1 . .
    H H16B 0.1202 1.1781 0.4924 0.064 Uiso calc R 1 . .
    C C17 0.3685(3) 0.8572(2) 0.39127(15) 0.0457(5) Uani d . 1 . .
    C C18 0.2533(4) 0.8444(3) 0.3313(2) 0.0770(9) Uani d . 1 . .
    H H18A 0.1657 0.9327 0.3219 0.116 Uiso calc R 1 . .
    H H18B 0.1961 0.7766 0.3559 0.116 Uiso calc R 1 . .
    H H18C 0.3240 0.8157 0.2774 0.116 Uiso calc R 1 . .
    C C19 0.4815(3) 0.7214(2) 0.42779(17) 0.0520(6) Uani d . 1 . .
    H H19A 0.4940 0.6512 0.3893 0.062 Uiso calc R 1 . .
    H H19B 0.4172 0.6973 0.4822 0.062 Uiso calc R 1 . .
    C C20 0.6663(3) 0.7096(2) 0.44375(16) 0.0479(6) Uani d . 1 . .
    C C21 0.7585(4) 0.5565(2) 0.4696(2) 0.0673(8) Uani d . 1 . .
    H H21A 0.8772 0.5448 0.4778 0.101 Uiso calc R 1 . .
    H H21B 0.7610 0.5004 0.4250 0.101 Uiso calc R 1 . .
    H H21C 0.6952 0.5282 0.5222 0.101 Uiso calc R 1 . .
    C C22 0.7720(3) 0.7578(3) 0.36425(18) 0.0627(7) Uani d . 1 . .
    H H22A 0.7205 0.8560 0.3518 0.094 Uiso calc R 1 . .
    H H22B 0.7712 0.7095 0.3163 0.094 Uiso calc R 1 . .
    H H22C 0.8915 0.7384 0.3741 0.094 Uiso calc R 1 . .
    S S1 0.49170(8) 0.58786(7) 0.69163(5) 0.05677(18) Uani d . 1 . .
    S S2 0.20902(8) 0.88776(7) 0.62430(5) 0.05820(19) Uani d . 1 . .
    P P1 0.26451(8) 0.73303(6) 0.71235(4) 0.04638(17) Uani d . 1 . .
    O O1 0.2353(2) 0.78874(18) 0.80671(11) 0.0551(4) Uani d . 1 . .
    O O2 0.0998(2) 0.67359(18) 0.72844(12) 0.0593(5) Uani d . 1 . .
    C C1 0.3506(3) 0.8508(3) 0.82839(15) 0.0527(6) Uani d . 1 . .
    C C2 0.3047(4) 0.9926(3) 0.82335(18) 0.0678(7) Uani d . 1 . .
    H H2 0.1998 1.0474 0.8040 0.081 Uiso calc R 1 . .
    C C3 0.4174(6) 1.0532(4) 0.8476(2) 0.0854(10) Uani d . 1 . .
    H H3 0.3861 1.1497 0.8445 0.102 Uiso calc R 1 . .
    C C4 0.5727(5) 0.9756(4) 0.8758(2) 0.0829(10) Uani d . 1 . .
    C C5 0.6147(5) 0.8334(4) 0.8803(2) 0.0824(9) Uani d . 1 . .
    H H5 0.7200 0.7784 0.8991 0.099 Uiso calc R 1 . .
    C C6 0.5046(4) 0.7706(3) 0.85759(18) 0.0679(7) Uani d . 1 . .
    H H6 0.5344 0.6741 0.8620 0.082 Uiso calc R 1 . .
    C C7 0.6929(7) 1.0447(5) 0.9027(3) 0.1315(18) Uani d . 1 . .
    H H7A 0.6468 1.1437 0.8911 0.197 Uiso calc R 1 . .
    H H7B 0.8091 1.0110 0.8709 0.197 Uiso calc R 1 . .
    H H7C 0.6985 1.0232 0.9632 0.197 Uiso calc R 1 . .
    C C8 0.0709(3) 0.5670(2) 0.78801(16) 0.0500(6) Uani d . 1 . .
    C C9 -0.0702(3) 0.5272(3) 0.78031(17) 0.0571(6) Uani d . 1 . .
    H H9 -0.1370 0.5682 0.7363 0.069 Uiso calc R 1 . .
    C C10 -0.1141(4) 0.4258(3) 0.83797(19) 0.0654(7) Uani d . 1 . .
    H H10 -0.2101 0.3989 0.8319 0.078 Uiso calc R 1 . .
    C C11 -0.0189(4) 0.3637(3) 0.90417(19) 0.0637(7) Uani d . 1 . .
    C C12 0.1238(4) 0.4049(3) 0.9097(2) 0.0735(8) Uani d . 1 . .
    H H12 0.1912 0.3636 0.9535 0.088 Uiso calc R 1 . .
    C C13 0.1709(4) 0.5060(3) 0.85227(19) 0.0664(8) Uani d . 1 . .
    H H13 0.2683 0.5319 0.8573 0.080 Uiso calc R 1 . .
    C C14 -0.0684(5) 0.2542(4) 0.9688(2) 0.0930(11) Uani d . 1 . .
    H H14A -0.0184 0.1649 0.9456 0.140 Uiso calc R 1 . .
    H H14B -0.1946 0.2769 0.9803 0.140 Uiso calc R 1 . .
    H H14C -0.0234 0.2515 1.0212 0.140 Uiso calc R 1 . .
loop_
    _atom_site_aniso_label
    _atom_site_aniso_U_11
    _atom_site_aniso_U_22
    _atom_site_aniso_U_33
    _atom_site_aniso_U_12
    _atom_site_aniso_U_13
    _atom_site_aniso_U_23
    Cu1 0.0435(2) 0.0334(2) 0.0719(3) -0.00251(17) -0.0267(2) -0.01418(18)
    N1 0.0372(10) 0.0391(10) 0.0572(12) -0.0120(8) -0.0136(8) -0.0074(9)
    N2 0.0381(10) 0.0374(10) 0.0615(12) -0.0095(8) -0.0103(9) -0.0079(9)
    C15 0.0434(13) 0.0466(13) 0.0644(16) -0.0120(11) -0.0225(11) -0.0016(11)
    C16 0.0428(13) 0.0430(13) 0.0735(17) -0.0054(11) -0.0197(12) -0.0040(12)
    C17 0.0364(12) 0.0483(13) 0.0563(14) -0.0154(10) -0.0050(10) -0.0147(11)
    C18 0.0620(17) 0.076(2) 0.104(2) -0.0157(15) -0.0330(17) -0.0351(18)
    C19 0.0513(14) 0.0393(13) 0.0718(16) -0.0188(11) -0.0079(12) -0.0164(11)
    C20 0.0424(12) 0.0353(12) 0.0661(15) -0.0086(10) -0.0088(11) -0.0127(11)
    C21 0.0658(17) 0.0361(13) 0.096(2) -0.0034(12) -0.0184(15) -0.0155(13)
    C22 0.0513(15) 0.0569(16) 0.0782(19) -0.0167(13) 0.0024(13) -0.0166(14)
    S1 0.0490(4) 0.0516(4) 0.0687(4) -0.0070(3) -0.0151(3) -0.0149(3)
    S2 0.0438(3) 0.0557(4) 0.0707(4) -0.0152(3) -0.0071(3) 0.0078(3)
    P1 0.0383(3) 0.0466(3) 0.0570(4) -0.0161(3) -0.0082(3) -0.0049(3)
    O1 0.0499(10) 0.0603(10) 0.0573(10) -0.0226(8) 0.0021(8) -0.0119(8)
    O2 0.0500(10) 0.0637(11) 0.0735(12) -0.0307(9) -0.0224(9) 0.0144(9)
    C1 0.0565(15) 0.0581(15) 0.0452(14) -0.0204(12) 0.0002(11) -0.0142(11)
    C2 0.080(2) 0.0573(17) 0.0662(18) -0.0202(15) -0.0092(15) -0.0124(14)
    C3 0.130(3) 0.066(2) 0.075(2) -0.047(2) -0.012(2) -0.0162(16)
    C4 0.110(3) 0.101(3) 0.0615(19) -0.057(2) -0.0210(18) -0.0138(17)
    C5 0.087(2) 0.102(3) 0.069(2) -0.031(2) -0.0292(17) -0.0147(18)
    C6 0.0755(19) 0.0644(17) 0.0664(18) -0.0162(15) -0.0215(15) -0.0134(14)
    C7 0.183(5) 0.171(4) 0.100(3) -0.118(4) -0.049(3) -0.016(3)
    C8 0.0468(13) 0.0470(13) 0.0595(15) -0.0190(11) -0.0076(11) -0.0040(11)
    C9 0.0477(14) 0.0660(17) 0.0648(16) -0.0268(13) -0.0121(12) -0.0016(13)
    C10 0.0578(16) 0.0706(18) 0.079(2) -0.0379(14) -0.0041(14) -0.0082(15)
    C11 0.0751(19) 0.0575(16) 0.0657(18) -0.0340(15) -0.0027(15) -0.0052(13)
    C12 0.088(2) 0.0710(19) 0.0742(19) -0.0385(17) -0.0310(17) 0.0119(15)
    C13 0.0683(17) 0.0664(17) 0.0800(19) -0.0395(15) -0.0285(15) 0.0128(15)
    C14 0.122(3) 0.087(2) 0.084(2) -0.061(2) -0.006(2) 0.0100(19)
_geom_special_details
;
 All esds (except the esd in the dihedral angle between two l.s. planes)
 are estimated using the full covariance matrix.  The cell esds are taken
 into account individually in the estimation of esds in distances, angles
 and torsion angles; correlations between esds in cell parameters are only
 used when they are defined by crystal symmetry.  An approximate (isotropic)
 treatment of cell esds is used for estimating esds involving l.s. planes.
;
loop_
    _geom_bond_atom_site_label_1
    _geom_bond_atom_site_label_2
    _geom_bond_site_symmetry_2
    _geom_bond_distance
    _geom_bond_publ_flag
    Cu1 N1 2_676 1.9714(18) ?
    Cu1 N1 . 1.9714(18) ?
    Cu1 N2 2_676 2.0079(18) ?
    Cu1 N2 . 2.0080(17) ?
    N1 C17 . 1.278(3) ?
    N1 C15 . 1.473(3) ?
    N2 C16 . 1.468(3) ?
    N2 C20 2_676 1.499(3) ?
    N2 H1 . 0.8576 ?
    C15 C16 . 1.502(3) ?
    C15 H15A . 0.9700 ?
    C15 H15B . 0.9700 ?
    C16 H16A . 0.9700 ?
    C16 H16B . 0.9700 ?
    C17 C18 . 1.491(3) ?
    C17 C19 . 1.497(3) ?
    C18 H18A . 0.9600 ?
    C18 H18B . 0.9600 ?
    C18 H18C . 0.9600 ?
    C19 C20 . 1.527(3) ?
    C19 H19A . 0.9700 ?
    C19 H19B . 0.9700 ?
    C20 N2 2_676 1.499(3) ?
    C20 C22 . 1.513(4) ?
    C20 C21 . 1.531(3) ?
    C21 H21A . 0.9600 ?
    C21 H21B . 0.9600 ?
    C21 H21C . 0.9600 ?
    C22 H22A . 0.9600 ?
    C22 H22B . 0.9600 ?
    C22 H22C . 0.9600 ?
    S1 P1 . 1.9519(9) ?
    S2 P1 . 1.9556(9) ?
    P1 O2 . 1.6075(16) ?
    P1 O1 . 1.6193(18) ?
    O1 C1 . 1.398(3) ?
    O2 C8 . 1.396(3) ?
    C1 C2 . 1.367(4) ?
    C1 C6 . 1.371(4) ?
    C2 C3 . 1.388(4) ?
    C2 H2 . 0.9300 ?
    C3 C4 . 1.366(5) ?
    C3 H3 . 0.9300 ?
    C4 C5 . 1.373(5) ?
    C4 C7 . 1.519(4) ?
    C5 C6 . 1.376(4) ?
    C5 H5 . 0.9300 ?
    C6 H6 . 0.9300 ?
    C7 H7A . 0.9600 ?
    C7 H7B . 0.9600 ?
    C7 H7C . 0.9600 ?
    C8 C9 . 1.363(3) ?
    C8 C13 . 1.371(4) ?
    C9 C10 . 1.382(4) ?
    C9 H9 . 0.9300 ?
    C10 C11 . 1.376(4) ?
    C10 H10 . 0.9300 ?
    C11 C12 . 1.375(4) ?
    C11 C14 . 1.518(4) ?
    C12 C13 . 1.389(4) ?
    C12 H12 . 0.9300 ?
    C13 H13 . 0.9300 ?
    C14 H14A . 0.9600 ?
    C14 H14B . 0.9600 ?
    C14 H14C . 0.9600 ?
loop_
    _geom_angle_atom_site_label_1
    _geom_angle_atom_site_label_2
    _geom_angle_atom_site_label_3
    _geom_angle_site_symmetry_1
    _geom_angle_site_symmetry_3
    _geom_angle
    _geom_angle_publ_flag
    N1 Cu1 N1 2_676 . 180.0000(10)
                                 ?
    N1 Cu1 N2 2_676 2_676 85.26(7) ?
    N1 Cu1 N2 . 2_676 94.74(7) ?
    N1 Cu1 N2 2_676 . 94.74(7) ?
    N1 Cu1 N2 . . 85.26(7) ?
    N2 Cu1 N2 2_676 . 180.00(12) ?
    C17 N1 C15 . . 121.97(19) ?
    C17 N1 Cu1 . . 127.29(16) ?
    C15 N1 Cu1 . . 110.51(13) ?
    C16 N2 C20 . 2_676 117.81(18) ?
    C16 N2 Cu1 . . 105.96(13) ?
    C20 N2 Cu1 2_676 . 117.25(14) ?
    C16 N2 H1 . . 105.2 ?
    C20 N2 H1 2_676 . 109.6 ?
    Cu1 N2 H1 . . 98.8 ?
    N1 C15 C16 . . 107.80(19) ?
    N1 C15 H15A . . 110.1 ?
    C16 C15 H15A . . 110.1 ?
    N1 C15 H15B . . 110.1 ?
    C16 C15 H15B . . 110.1 ?
    H15A C15 H15B . . 108.5 ?
    N2 C16 C15 . . 108.29(19) ?
    N2 C16 H16A . . 110.0 ?
    C15 C16 H16A . . 110.0 ?
    N2 C16 H16B . . 110.0 ?
    C15 C16 H16B . . 110.0 ?
    H16A C16 H16B . . 108.4 ?
    N1 C17 C18 . . 124.4(2) ?
    N1 C17 C19 . . 121.0(2) ?
    C18 C17 C19 . . 114.6(2) ?
    C17 C18 H18A . . 109.5 ?
    C17 C18 H18B . . 109.5 ?
    H18A C18 H18B . . 109.5 ?
    C17 C18 H18C . . 109.5 ?
    H18A C18 H18C . . 109.5 ?
    H18B C18 H18C . . 109.5 ?
    C17 C19 C20 . . 119.01(19) ?
    C17 C19 H19A . . 107.6 ?
    C20 C19 H19A . . 107.6 ?
    C17 C19 H19B . . 107.6 ?
    C20 C19 H19B . . 107.6 ?
    H19A C19 H19B . . 107.0 ?
    N2 C20 C22 2_676 . 111.23(19) ?
    N2 C20 C19 2_676 . 105.85(18) ?
    C22 C20 C19 . . 111.6(2) ?
    N2 C20 C21 2_676 . 110.8(2) ?
    C22 C20 C21 . . 109.8(2) ?
    C19 C20 C21 . . 107.38(19) ?
    C20 C21 H21A . . 109.5 ?
    C20 C21 H21B . . 109.5 ?
    H21A C21 H21B . . 109.5 ?
    C20 C21 H21C . . 109.5 ?
    H21A C21 H21C . . 109.5 ?
    H21B C21 H21C . . 109.5 ?
    C20 C22 H22A . . 109.5 ?
    C20 C22 H22B . . 109.5 ?
    H22A C22 H22B . . 109.5 ?
    C20 C22 H22C . . 109.5 ?
    H22A C22 H22C . . 109.5 ?
    H22B C22 H22C . . 109.5 ?
    O2 P1 O1 . . 97.09(9) ?
    O2 P1 S1 . . 112.84(7) ?
    O1 P1 S1 . . 110.67(7) ?
    O2 P1 S2 . . 105.49(7) ?
    O1 P1 S2 . . 111.15(7) ?
    S1 P1 S2 . . 117.61(4) ?
    C1 O1 P1 . . 120.99(14) ?
    C8 O2 P1 . . 128.25(15) ?
    C2 C1 C6 . . 120.3(3) ?
    C2 C1 O1 . . 119.2(2) ?
    C6 C1 O1 . . 120.4(2) ?
    C1 C2 C3 . . 118.8(3) ?
    C1 C2 H2 . . 120.6 ?
    C3 C2 H2 . . 120.6 ?
    C4 C3 C2 . . 122.1(3) ?
    C4 C3 H3 . . 119.0 ?
    C2 C3 H3 . . 119.0 ?
    C3 C4 C5 . . 117.7(3) ?
    C3 C4 C7 . . 121.0(4) ?
    C5 C4 C7 . . 121.3(4) ?
    C4 C5 C6 . . 121.5(3) ?
    C4 C5 H5 . . 119.3 ?
    C6 C5 H5 . . 119.3 ?
    C1 C6 C5 . . 119.7(3) ?
    C1 C6 H6 . . 120.2 ?
    C5 C6 H6 . . 120.2 ?
    C4 C7 H7A . . 109.5 ?
    C4 C7 H7B . . 109.5 ?
    H7A C7 H7B . . 109.5 ?
    C4 C7 H7C . . 109.5 ?
    H7A C7 H7C . . 109.5 ?
    H7B C7 H7C . . 109.5 ?
    C9 C8 C13 . . 120.3(2) ?
    C9 C8 O2 . . 115.3(2) ?
    C13 C8 O2 . . 124.3(2) ?
    C8 C9 C10 . . 120.0(3) ?
    C8 C9 H9 . . 120.0 ?
    C10 C9 H9 . . 120.0 ?
    C11 C10 C9 . . 121.5(3) ?
    C11 C10 H10 . . 119.3 ?
    C9 C10 H10 . . 119.3 ?
    C12 C11 C10 . . 117.2(3) ?
    C12 C11 C14 . . 121.0(3) ?
    C10 C11 C14 . . 121.8(3) ?
    C11 C12 C13 . . 122.3(3) ?
    C11 C12 H12 . . 118.9 ?
    C13 C12 H12 . . 118.9 ?
    C8 C13 C12 . . 118.7(3) ?
    C8 C13 H13 . . 120.6 ?
    C12 C13 H13 . . 120.6 ?
    C11 C14 H14A . . 109.5 ?
    C11 C14 H14B . . 109.5 ?
    H14A C14 H14B . . 109.5 ?
    C11 C14 H14C . . 109.5 ?
    H14A C14 H14C . . 109.5 ?
    H14B C14 H14C . . 109.5 ?
loop_
    _geom_torsion_atom_site_label_1
    _geom_torsion_atom_site_label_2
    _geom_torsion_atom_site_label_3
    _geom_torsion_atom_site_label_4
    _geom_torsion_site_symmetry_1
    _geom_torsion_site_symmetry_2
    _geom_torsion_site_symmetry_3
    _geom_torsion_site_symmetry_4
    _geom_torsion
    _geom_torsion_publ_flag
    C17 N1 C15 C16 . . . . 143.9(2) ?
    C20 N2 C16 C15 2_676 . . . -178.75(19) ?
    N1 C15 C16 N2 . . . . 50.8(3) ?
    C15 N1 C17 C18 . . . . -1.0(4) ?
    C15 N1 C17 C19 . . . . -179.9(2) ?
    N1 C17 C19 C20 . . . . -36.3(3) ?
    C18 C17 C19 C20 . . . . 144.7(2) ?
    C17 C19 C20 N2 . . . 2_676 68.8(3) ?
    C17 C19 C20 C22 . . . . -52.3(3) ?
    C17 C19 C20 C21 . . . . -172.8(2) ?
    O2 P1 O1 C1 . . . . 178.84(18) ?
    S1 P1 O1 C1 . . . . 61.14(19) ?
    S2 P1 O1 C1 . . . . -71.48(18) ?
    O1 P1 O2 C8 . . . . -62.5(2) ?
    S1 P1 O2 C8 . . . . 53.5(2) ?
    S2 P1 O2 C8 . . . . -176.78(19) ?
    P1 O1 C1 C2 . . . . 98.2(2) ?
    P1 O1 C1 C6 . . . . -84.4(3) ?
    C6 C1 C2 C3 . . . . 0.5(4) ?
    O1 C1 C2 C3 . . . . 178.0(2) ?
    C1 C2 C3 C4 . . . . 0.3(5) ?
    C2 C3 C4 C5 . . . . -0.5(5) ?
    C2 C3 C4 C7 . . . . -179.5(3) ?
    C3 C4 C5 C6 . . . . -0.2(5) ?
    C7 C4 C5 C6 . . . . 178.7(3) ?
    C2 C1 C6 C5 . . . . -1.2(4) ?
    O1 C1 C6 C5 . . . . -178.7(3) ?
    C4 C5 C6 C1 . . . . 1.1(5) ?
    P1 O2 C8 C9 . . . . -172.40(19) ?
    P1 O2 C8 C13 . . . . 9.3(4) ?
    C13 C8 C9 C10 . . . . 0.6(4) ?
    O2 C8 C9 C10 . . . . -177.8(2) ?
    C8 C9 C10 C11 . . . . 0.5(4) ?
    C9 C10 C11 C12 . . . . -1.2(4) ?
    C9 C10 C11 C14 . . . . 178.8(3) ?
    C10 C11 C12 C13 . . . . 0.8(5) ?
    C14 C11 C12 C13 . . . . -179.2(3) ?
    C9 C8 C13 C12 . . . . -1.0(4) ?
    O2 C8 C13 C12 . . . . 177.3(3) ?
    C11 C12 C13 C8 . . . . 0.2(5) ?
loop_
    _geom_hbond_atom_site_label_D
    _geom_hbond_atom_site_label_H
    _geom_hbond_atom_site_label_A
    _geom_hbond_site_symmetry_A
    _geom_hbond_distance_DH
    _geom_hbond_distance_HA
    _geom_hbond_distance_DA
    _geom_hbond_angle_DHA
    N2 H1 S1 2_676 0.86 2.77 3.559(2) 152.8
    N2 H1 S2 2_676 0.86 2.83 3.477(2) 133.6
data_global
_journal_date_recd_electronic     2010-03-07
_journal_date_accepted     2010-03-16
_journal_name_full     'Acta Crystallographica, Section E'
_journal_year     2010
_journal_volume     66
_journal_issue      4
_journal_page_first     m428
_journal_page_last     m428
_journal_paper_category     QM
_journal_coeditor_code     DN2547
_publ_contact_author_name     'Lin-Xin He'
_publ_contact_author_address
; College of Chemistry and Pharmaceutical Engineering
  Sichuan University of Science and Engineering,
  643000 Zigong
  Sichuan,
  People's Republic of China
;
_publ_contact_author_email     zoulike@yahoo.com.cn
_publ_contact_author_fax     '+86 813 5505838'
_publ_contact_author_phone     '+86 813 5505969'
_publ_section_title
;\
(<i>meso</i>-5,7,7,12,14,14-Hexamethyl-1,4,8,11-tetraazacyclotetradeca-4,11-\
diene)copper(II) bis[<i>O</i>,<i>O</i>'-bis(4-methylphenyl) dithiophosphate]
;
loop_
    _publ_author_name
    _publ_author_footnote
    _publ_author_address
    'Lin-Xin He' .
;
College of Chemistry and Pharmaceutical Engineering
  Sichuan University of Science and Engineering ,
  643000 Zigong
  Sichuan,
  People's Republic of China
;
    'Li-Ke Zou' .
;
College of Chemistry and Pharmaceutical Engineering
  Sichuan University of Science and Engineering ,
  643000 Zigong
  Sichuan,
  People's Republic of China
;
    'Bin Xie' .
;
College of Chemistry and Pharmaceutical Engineering
  Sichuan University of Science and Engineering ,
  643000 Zigong
  Sichuan,
  People's Republic of China
;
    'Yang-Guang Xiang ' .
;
College of Chemistry and Pharmaceutical Engineering
  Sichuan University of Science and Engineering ,
  643000 Zigong
  Sichuan,
  People's Republic of China
;
    'Jian-Shen Feng' .
;
College of Chemistry and Pharmaceutical Engineering
  Sichuan University of Science and Engineering ,
  643000 Zigong
  Sichuan,
  People's Republic of China
;
_publ_section_synopsis     .
