# Supplementary material for: (meso-5,7,7,12,14,14-Hexamethyl-1,4,8,11-tetra­azacyclo­tetra­deca-4,11-diene)copper(II) bis­[O,O′-bis­(4-methyl­phen­yl) dithio­phosphate]
Source: Acta Crystallogr Sect E Struct Rep Online. 2010 Mar 20;66(Pt 4):m428. doi: 10.1107/S1600536810009815 (PMC2983923; doi:10.1107/S1600536810009815)
Supplement: Supplementary file 2 [file e-66-0m428-Isup2.hkl]

# 
# h,k,l, Fc-squared, Fo-squared, sigma(Fo-squared) and status flag 
# 
data_I
_shelx_title ' 1 in P-1' 
_shelx_refln_list_code          4 
_shelx_F_calc_maximum      140.77 
_exptl_crystal_F_000       507.00 
_reflns_d_resolution_high  0.8396 
 
loop_ 
 _symmetry_equiv_pos_as_xyz 
 'x, y, z' 
 '-x, -y, -z' 
 
_cell_length_a     8.1043 
_cell_length_b    10.2120 
_cell_length_c    15.8435 
_cell_angle_alpha  82.456 
_cell_angle_beta   79.623 
_cell_angle_gamma  70.797 
 
_shelx_F_squared_multiplier     1.000 
 
loop_ 
 _refln_index_h 
 _refln_index_k 
 _refln_index_l 
 _refln_F_squared_calc 
 _refln_F_squared_meas 
 _refln_F_squared_sigma 
 _refln_observed_status 
   1   0   0     4077.38     4215.80     43.19 o 
   2   0   0      920.23      943.14      8.78 o 
   3   0   0     1601.78     1612.47     14.64 o 
   4   0   0     1982.63     1980.35     18.19 o 
   5   0   0      428.51      465.11      6.57 o 
   6   0   0       16.09       13.14      1.94 o 
   7   0   0      895.35      909.63     22.29 o 
   8   0   0      332.13      347.21     13.72 o 
   9   0   0       33.67       44.60      6.33 o 
  -8   1   0       12.66       17.14      4.54 o 
  -7   1   0        4.12        9.64      3.35 o 
  -6   1   0       71.21       69.24      3.50 o 
  -5   1   0       24.41       25.35      2.16 o 
  -4   1   0        5.86        7.63      1.01 o 
  -3   1   0      595.16      627.25      6.94 o 
  -2   1   0     3023.02     3396.85     27.89 o 
  -1   1   0    14719.05    15976.46    239.82 o 
   0   1   0     2048.77     2084.80     29.87 o 
   1   1   0     3057.84     3141.12     43.84 o 
   2   1   0      250.44      310.07      6.58 o 
   3   1   0       27.83       53.31      2.14 o 
   4   1   0      206.55      230.38      3.34 o 
   5   1   0     1795.49     1845.51     17.67 o 
   6   1   0        8.65       16.14      2.19 o 
   7   1   0      243.11      237.23      6.98 o 
   8   1   0        4.09        0.69      2.89 o 
   9   1   0       13.99       13.64      4.63 o 
  -8   2   0       15.80       13.49      4.50 o 
  -7   2   0       61.51       72.79      6.33 o 
  -6   2   0        2.79        4.19      1.75 o 
  -5   2   0       23.70       21.09      2.38 o 
  -4   2   0       67.31       52.33      2.91 o 
  -2   2   0     2186.91     2282.02     19.56 o 
  -1   2   0     1878.12     1985.09     20.29 o 
   0   2   0        6.35        7.96      0.86 o 
   1   2   0       27.95       30.83      1.76 o 
   2   2   0     2154.30     2227.83     35.02 o 
   3   2   0     4066.91     4406.75     45.30 o 
   4   2   0      245.60      305.94      5.94 o 
   5   2   0      461.90      487.96      8.98 o 
   6   2   0     1281.32     1232.58     17.82 o 
   7   2   0       31.04       39.05      3.41 o 
   8   2   0       51.36       47.86      5.86 o 
   9   2   0       59.10       63.01      7.10 o 
  -7   3   0       46.49       57.56      5.99 o 
  -6   3   0       10.58        3.23      2.16 o 
  -5   3   0      109.30      108.89      4.34 o 
  -4   3   0      415.98      364.98      7.51 o 
  -3   3   0      511.65      493.28      7.82 o 
  -2   3   0     2535.05     2844.61     26.61 o 
  -1   3   0     1199.96     1255.53     13.71 o 
   0   3   0        3.36        8.85      1.22 o 
   2   3   0     3292.66     3274.84     47.90 o 
   3   3   0        2.65        1.73      0.87 o 
   4   3   0       19.07       31.41      5.88 o 
   5   3   0     2861.67     2895.40     33.06 o 
   6   3   0      880.43      888.82     11.91 o 
   7   3   0      354.80      340.23     17.73 o 
   8   3   0       52.42       56.43      4.39 o 
   9   3   0       75.01       89.90      8.23 o 
  -7   4   0        8.75        6.17      3.01 o 
  -6   4   0       11.51       10.83      2.53 o 
  -5   4   0      192.10      187.93      5.99 o 
  -4   4   0      224.30      223.39      6.00 o 
  -3   4   0        2.19        2.11      1.23 o 
  -2   4   0        3.22        3.34      1.21 o 
  -1   4   0     1667.09     1832.21     16.72 o 
   0   4   0     1365.69     1343.53     15.40 o 
   1   4   0      120.36      140.72      4.82 o 
   2   4   0      111.44      116.34      4.86 o 
   3   4   0       79.79       85.57      4.50 o 
   4   4   0      644.45      723.67     16.09 o 
   5   4   0      561.56      638.03     11.05 o 
   6   4   0        8.83        8.82      1.81 o 
   7   4   0        7.08        6.51      2.11 o 
   8   4   0       19.25       22.70      3.50 o 
   9   4   0       99.65       89.27      9.35 o 
  -6   5   0      344.22      347.49      9.45 o 
  -5   5   0      274.56      274.52     13.70 o 
  -4   5   0       25.64       24.97      2.77 o 
  -3   5   0      179.60      162.45      7.31 o 
  -2   5   0     1468.95     1428.50     18.49 o 
  -1   5   0      996.01      991.20     10.59 o 
   0   5   0      884.64      807.82      9.14 o 
   1   5   0     1868.94     1986.83     31.53 o 
   2   5   0     1700.51     1639.73     27.84 o 
   3   5   0      502.04      541.83     13.13 o 
   4   5   0      478.38      584.01     14.60 o 
   5   5   0      145.47      140.70      5.02 o 
   6   5   0       25.52       29.01      2.59 o 
   7   5   0      174.50      181.35      5.66 o 
   8   5   0      376.94      389.40     15.75 o 
   9   5   0        0.95        6.24      3.09 o 
  -6   6   0       83.17       87.12      8.42 o 
  -5   6   0        1.27       -1.86      3.18 o 
  -4   6   0      322.07      306.18     14.87 o 
  -3   6   0       17.89       14.50      3.34 o 
  -2   6   0      214.34      217.09      5.80 o 
  -1   6   0       17.77       17.84      1.53 o 
   0   6   0       36.18       33.82      1.82 o 
   1   6   0      707.18      701.56     14.90 o 
   2   6   0      132.33      128.28      5.82 o 
   3   6   0       95.50      102.35      5.70 o 
   4   6   0       18.66       24.36      3.69 o 
   5   6   0        2.19        0.42      2.18 o 
   6   6   0       69.21       69.77      5.66 o 
   7   6   0        0.17       -0.22      1.67 o 
   8   6   0        3.38        1.47      1.99 o 
   9   6   0        0.58        2.50      2.96 o 
  -5   7   0       79.24       94.74      8.80 o 
  -4   7   0       61.72       67.30      7.25 o 
  -3   7   0      206.04      192.29     10.58 o 
  -2   7   0      103.38      113.55      4.52 o 
  -1   7   0      173.69      160.42      5.11 o 
   0   7   0     1193.88     1240.93     13.74 o 
   1   7   0     1413.67     1415.65     15.21 o 
   2   7   0      153.90      154.12      4.83 o 
   3   7   0       13.64       11.31      2.15 o 
   4   7   0      517.54      490.55     14.35 o 
   5   7   0     1476.74     1437.19     29.30 o 
   6   7   0        2.45        0.69      2.62 o 
   7   7   0      134.55      131.24      6.37 o 
   8   7   0      133.86      150.73      7.37 o 
   9   7   0       24.52       27.54      4.55 o 
  -4   8   0       73.90       74.24      8.08 o 
  -3   8   0       40.29       31.40      5.87 o 
  -2   8   0       43.64       40.76      5.87 o 
  -1   8   0      249.92      244.47     11.12 o 
   0   8   0      288.80      319.69      8.80 o 
   1   8   0        0.97        1.95      1.19 o 
   2   8   0      174.54      186.84      5.71 o 
   3   8   0      132.43      132.93      4.82 o 
   4   8   0      913.12      949.68     22.31 o 
   5   8   0       32.23       29.32      4.54 o 
   6   8   0        6.49        5.36      3.21 o 
   7   8   0       35.81       38.77      7.92 o 
   8   8   0       19.54       14.95      5.88 o 
  -3   9   0       48.64       42.38      6.83 o 
  -2   9   0       69.75       63.20      7.27 o 
  -1   9   0       91.85       82.16      7.63 o 
   0   9   0      129.75      114.54      8.21 o 
   1   9   0      100.00       89.90      6.83 o 
   2   9   0       45.66       45.53      2.75 o 
   3   9   0      309.89      307.43      7.81 o 
   4   9   0      181.48      163.51      8.78 o 
   5   9   0       44.48       35.80      5.09 o 
   6   9   0       29.38       16.26      4.40 o 
   7   9   0      152.96      151.90      5.72 o 
   8   9   0        7.68        5.54      3.26 o 
  -2  10   0       25.02       18.91      5.57 o 
  -1  10   0      102.08      112.80      8.78 o 
   0  10   0      124.40      111.17      8.42 o 
   1  10   0       68.58       82.74      7.21 o 
   2  10   0       56.59       64.77      5.84 o 
   3  10   0       47.99       51.38      5.64 o 
   4  10   0       70.93       79.43      7.02 o 
   5  10   0      112.60      109.83      7.94 o 
   6  10   0      305.96      322.96     13.62 o 
   7  10   0       51.01       57.02      4.17 o 
   0  11   0       22.64       28.72      5.61 o 
   1  11   0        9.13       11.88      4.32 o 
   2  11   0        1.19        0.59      3.12 o 
   3  11   0       14.98       16.59      4.36 o 
   4  11   0        3.51       -0.21      3.14 o 
   5  11   0       12.56        3.08      3.48 o 
   6  11   0       11.67        3.33      3.79 o 
  -6 -11   1       17.14       11.56      4.71 o 
  -5 -11   1       37.56       36.13      5.87 o 
  -4 -11   1       11.99       10.39      4.17 o 
  -3 -11   1       73.83       74.55      6.89 o 
  -2 -11   1       59.21       46.48      5.78 o 
  -1 -11   1       24.15       10.39      4.29 o 
   0 -11   1       25.54       21.35      5.28 o 
  -7 -10   1       13.00        4.96      3.81 o 
  -6 -10   1       73.42       76.88      7.41 o 
  -5 -10   1       74.62       80.83      7.23 o 
  -4 -10   1        1.27        1.05      3.10 o 
  -3 -10   1       18.43       15.15      4.11 o 
  -2 -10   1        7.12        4.11      2.16 o 
  -1 -10   1       24.26       23.56      4.57 o 
   0 -10   1       61.51       70.09      7.23 o 
   1 -10   1       48.00       40.80      6.35 o 
   2 -10   1        4.02        2.62      4.08 o 
  -8  -9   1       28.31       23.98      4.23 o 
  -7  -9   1      162.49      180.63     10.29 o 
  -6  -9   1      266.86      276.33     12.28 o 
  -5  -9   1        3.13       -0.75      2.64 o 
  -4  -9   1       42.97       47.11      5.38 o 
  -3  -9   1      164.83      173.23      8.84 o 
  -2  -9   1       47.05       54.21      8.87 o 
  -1  -9   1        3.61        7.42      2.21 o 
   0  -9   1      287.00      316.99     12.84 o 
   1  -9   1      183.42      159.93      9.66 o 
   2  -9   1       52.55       55.34      6.83 o 
   3  -9   1      167.99      177.08     11.25 o 
  -8  -8   1       18.94       13.92      5.42 o 
  -7  -8   1      188.62      195.24     10.49 o 
  -6  -8   1        8.58        4.71      3.29 o 
  -5  -8   1       13.28       12.46      3.56 o 
  -4  -8   1       58.06       48.28      5.11 o 
  -3  -8   1      694.43      699.16     12.67 o 
  -2  -8   1       43.26       45.18      5.55 o 
  -1  -8   1      196.74      186.21      5.74 o 
   0  -8   1      122.33      129.75      4.87 o 
   1  -8   1      207.69      217.91     10.52 o 
   2  -8   1       15.23       10.89      3.81 o 
   3  -8   1        3.07        3.79      3.79 o 
   4  -8   1       26.77       28.61      5.97 o 
  -8  -7   1      240.54      236.21     13.23 o 
  -7  -7   1       48.99       57.86      6.05 o 
  -6  -7   1       80.68       80.00      6.30 o 
  -5  -7   1        3.90        1.59      2.54 o 
  -4  -7   1     3060.22     3057.61     50.80 o 
  -3  -7   1      133.89      128.99      4.22 o 
  -2  -7   1       33.70       37.31      4.70 o 
  -1  -7   1     1243.57     1250.46     13.77 o 
   0  -7   1     1315.18     1288.23     14.09 o 
   1  -7   1      686.93      681.39     18.24 o 
   2  -7   1       96.85      127.78      7.94 o 
   3  -7   1      322.64      326.50     13.51 o 
   4  -7   1      275.97      289.25     13.26 o 
   5  -7   1      116.34      148.43     10.54 o 
  -9  -6   1       43.62       44.87      4.03 o 
  -8  -6   1       27.92       28.39      3.24 o 
  -7  -6   1       15.00       13.82      2.05 o 
  -6  -6   1      239.23      240.67      7.32 o 
  -5  -6   1      955.08      940.90     21.60 o 
  -4  -6   1       43.84       40.13      4.36 o 
  -3  -6   1      325.28      306.35     11.87 o 
  -2  -6   1      257.20      245.72      5.60 o 
  -1  -6   1      229.43      178.64      5.61 o 
   0  -6   1      405.10      388.95      5.93 o 
   1  -6   1      316.92      309.47      5.11 o 
   2  -6   1       86.07       96.67      3.74 o 
   3  -6   1      191.98      217.97     10.22 o 
   4  -6   1       41.72       29.62      5.19 o 
   5  -6   1       18.23       13.45      4.71 o 
   6  -6   1       43.11       42.69      6.43 o 
  -9  -5   1       28.64       23.56      4.00 o 
  -8  -5   1       31.18       33.52      3.21 o 
  -7  -5   1       36.73       44.20      3.22 o 
  -6  -5   1       59.82       53.61      3.61 o 
  -5  -5   1       19.32       20.17      4.21 o 
  -4  -5   1      182.37      187.36      5.33 o 
  -3  -5   1       11.15       16.08      1.40 o 
  -2  -5   1      107.82       92.37      3.08 o 
  -1  -5   1     2728.99     2801.21     30.23 o 
   0  -5   1       74.16       87.15      2.42 o 
   1  -5   1       24.03       23.81      1.39 o 
   2  -5   1     1081.83     1036.31     11.01 o 
   3  -5   1      489.33      466.42      8.79 o 
   4  -5   1      155.72      133.97      4.93 o 
   5  -5   1        9.18        9.30      3.71 o 
   6  -5   1      320.83      333.79     13.74 o 
   7  -5   1       95.89       95.37      8.40 o 
  -9  -4   1        0.21       -2.72      3.41 o 
  -8  -4   1      195.60      219.13      6.35 o 
  -7  -4   1      632.43      665.91     10.83 o 
  -6  -4   1      431.21      416.73      6.62 o 
  -5  -4   1        0.81        3.86      1.44 o 
  -4  -4   1      101.18       98.23      3.68 o 
  -3  -4   1     1148.61     1143.12     14.96 o 
  -2  -4   1     1810.06     1836.34     20.20 o 
  -1  -4   1       75.23       86.99      2.70 o 
   0  -4   1      892.35     1002.55     12.04 o 
   1  -4   1     5969.27     6405.96     51.93 o 
   2  -4   1     2372.20     2420.82     23.62 o 
   3  -4   1      158.80      183.72      3.47 o 
   4  -4   1       68.23       76.49      3.55 o 
   5  -4   1      433.71      443.56      9.51 o 
   6  -4   1      249.04      263.74     10.38 o 
   7  -4   1        6.22        4.29      3.79 o 
  -9  -3   1       65.83       63.78      7.41 o 
  -8  -3   1       45.57       41.30      6.38 o 
  -7  -3   1       39.48       42.01      2.96 o 
  -6  -3   1        6.06        6.37      1.67 o 
  -5  -3   1      569.42      558.82      9.94 o 
  -4  -3   1       30.92       28.54      2.10 o 
  -3  -3   1      448.52      572.30     12.51 o 
  -2  -3   1      300.28      363.55      5.96 o 
  -1  -3   1       59.57       59.71      1.90 o 
   0  -3   1        4.11       19.80      1.63 o 
   1  -3   1     2507.81     2696.77     22.78 o 
   2  -3   1      142.03      169.86      3.25 o 
   3  -3   1       93.89      125.07      2.72 o 
   4  -3   1        4.81        5.35      1.39 o 
   5  -3   1      164.33      155.20      9.34 o 
   6  -3   1       12.14        6.96      2.06 o 
   7  -3   1       52.54       49.99      3.91 o 
   8  -3   1      121.38      119.02      8.67 o 
  -9  -2   1      286.58      278.07     13.28 o 
  -8  -2   1       54.60       48.43      5.93 o 
  -7  -2   1       13.23       17.05      2.71 o 
  -6  -2   1      471.73      475.94      7.83 o 
  -5  -2   1     1905.62     1875.29     18.91 o 
  -4  -2   1       14.84       12.38      1.51 o 
  -3  -2   1       79.04       66.92      3.88 o 
  -2  -2   1     5161.34     5567.23     55.48 o 
   0  -2   1       29.08       25.51      1.05 o 
   1  -2   1      319.40      373.16      5.26 o 
   2  -2   1     4947.12     4997.72     63.80 o 
   3  -2   1     1117.17     1193.22     11.62 o 
   4  -2   1     1474.84     1449.71     14.27 o 
   5  -2   1      414.51      395.30      8.12 o 
   6  -2   1        2.55        3.63      1.60 o 
   7  -2   1      334.76      334.43     12.32 o 
   8  -2   1      201.86      224.93     11.29 o 
  -9  -1   1       10.88       10.35      4.44 o 
  -8  -1   1        0.75        1.45      2.95 o 
  -7  -1   1       30.41       27.77      4.48 o 
  -6  -1   1      353.38      352.64      7.96 o 
  -5  -1   1      204.77      184.09      3.31 o 
  -4  -1   1     1017.66     1008.81     14.61 o 
  -3  -1   1      257.31      226.22      7.73 o 
  -2  -1   1      831.60      855.25     14.31 o 
  -1  -1   1       12.67        8.48      0.92 o 
   0  -1   1      646.80      668.14     10.22 o 
   1  -1   1     3643.41     3657.48     97.59 o 
   2  -1   1      484.61      448.09      4.95 o 
   3  -1   1        8.54        4.70      0.71 o 
   4  -1   1        0.97        1.50      0.77 o 
   5  -1   1       12.69       12.49      1.30 o 
   6  -1   1      179.03      176.05      5.43 o 
   7  -1   1       54.69       56.24      5.51 o 
   8  -1   1        1.72       -2.99      2.83 o 
  -8   0   1       26.49       17.78      4.36 o 
  -7   0   1      482.87      477.69     15.19 o 
  -6   0   1       95.16       92.00      5.87 o 
  -5   0   1      118.96      110.08      3.00 o 
  -4   0   1      648.59      642.30      6.52 o 
  -3   0   1     4179.61     3954.50     28.12 o 
  -2   0   1       11.04       14.39      2.12 o 
  -1   0   1      138.75      108.09      2.53 o 
   0   0   1     4864.38     4225.53     61.16 o 
   1   0   1    16523.70    16183.28    220.40 o 
   2   0   1     2591.50     2820.36     23.31 o 
   3   0   1        7.18        8.02      0.80 o 
   4   0   1     1466.84     1396.65     13.63 o 
   5   0   1      458.31      482.49      6.79 o 
   6   0   1      221.17      218.49      4.62 o 
   7   0   1      404.27      376.56     12.99 o 
   8   0   1      232.93      254.71     11.65 o 
   9   0   1       11.38        5.28      3.69 o 
  -8   1   1       31.54       24.24      4.75 o 
  -7   1   1      109.37      122.02      7.67 o 
  -6   1   1       88.17       78.09      5.82 o 
  -5   1   1      187.82      168.29      3.73 o 
  -4   1   1     1350.22     1306.77     12.99 o 
  -3   1   1     1996.86     2138.71     21.31 o 
  -2   1   1       32.29       41.05      1.77 o 
  -1   1   1      132.02      170.26      4.15 o 
   0   1   1    11234.07    11237.67    161.56 o 
   1   1   1       32.83       27.90      1.08 o 
   2   1   1      507.98      535.04      6.18 o 
   3   1   1      973.88      921.74     10.90 o 
   4   1   1      254.06      183.97      3.36 o 
   5   1   1       34.70       31.65      2.11 o 
   6   1   1       81.81       85.11      3.88 o 
   7   1   1      444.42      456.06     18.84 o 
   8   1   1      199.33      180.59      9.87 o 
   9   1   1        5.05        0.67      3.16 o 
  -8   2   1        3.16        4.42      3.43 o 
  -7   2   1       17.25       21.41      4.36 o 
  -6   2   1        0.58        0.79      1.50 o 
  -5   2   1        3.84        2.31      2.70 o 
  -4   2   1      168.01      148.47      3.03 o 
  -3   2   1        1.84        3.56      0.88 o 
  -2   2   1        0.77        3.71      2.27 o 
  -1   2   1     1603.01     1671.77     18.27 o 
   0   2   1      191.50      202.93      4.02 o 
   1   2   1     2860.18     3081.92     43.36 o 
   2   2   1       88.51      105.99      3.69 o 
   3   2   1     1187.95     1106.06     13.85 o 
   4   2   1      734.07      828.98      9.77 o 
   5   2   1      741.58      811.73      9.32 o 
   6   2   1      351.48      358.94      8.25 o 
   7   2   1      531.03      540.67     15.10 o 
   8   2   1        8.28        8.05      2.59 o 
   9   2   1        9.59        8.96      4.25 o 
  -7   3   1      403.21      418.10     14.70 o 
  -6   3   1       16.40       19.61      2.66 o 
  -5   3   1      118.72      105.99      8.23 o 
  -4   3   1     1067.61     1034.35     14.87 o 
  -3   3   1     1018.22     1034.71     14.78 o 
  -2   3   1     3232.03     3454.61     57.03 o 
  -1   3   1     2507.16     2849.62     36.42 o 
   0   3   1       42.80       37.39      1.44 o 
   1   3   1      692.97      723.16     12.74 o 
   2   3   1     5702.78     5901.93     82.40 o 
   3   3   1     1817.62     1771.60     20.54 o 
   4   3   1      393.88      449.94      6.75 o 
   5   3   1     1202.85     1217.24     13.92 o 
   6   3   1     2869.79     2852.54     27.68 o 
   7   3   1      194.10      194.67      6.70 o 
   8   3   1       92.69       84.89      4.93 o 
   9   3   1       73.03       71.68      7.56 o 
  -7   4   1        0.33        1.74      3.31 o 
  -6   4   1      108.09      101.87      5.07 o 
  -5   4   1        9.19        6.22      1.93 o 
  -4   4   1      191.58      174.02      5.43 o 
  -3   4   1      255.54      243.59      7.56 o 
  -2   4   1       50.16       43.76      1.61 o 
  -1   4   1        6.57        7.62      1.08 o 
   0   4   1       28.01       41.07      2.47 o 
   1   4   1       10.82       12.82      1.68 o 
   2   4   1       91.74       99.46      4.38 o 
   3   4   1     1051.98     1154.91     21.11 o 
   4   4   1      680.47      718.50     18.95 o 
   5   4   1      369.28      368.11      6.69 o 
   6   4   1      214.35      219.23      5.49 o 
   7   4   1      227.20      228.76      5.96 o 
   8   4   1       14.25       14.35      3.04 o 
   9   4   1       28.78       32.05      4.12 o 
  -6   5   1       27.67       31.49      3.99 o 
  -5   5   1      115.97      127.00      5.48 o 
  -4   5   1      388.47      421.22      9.14 o 
  -3   5   1      134.61      122.38      4.44 o 
  -2   5   1      726.72      754.91     11.79 o 
  -1   5   1      652.85      555.88      7.91 o 
   0   5   1      127.18       91.49      2.87 o 
   1   5   1      833.41      871.47     16.19 o 
   2   5   1      560.95      576.07     12.80 o 
   3   5   1       31.17       23.71      2.85 o 
   4   5   1      479.60      476.89     12.76 o 
   5   5   1      542.03      572.05      8.95 o 
   6   5   1       82.32       71.70      4.51 o 
   7   5   1       50.54       47.39      3.31 o 
   8   5   1      198.80      215.66      8.12 o 
   9   5   1      269.65      270.39     17.14 o 
  -6   6   1      120.80      135.92      9.99 o 
  -5   6   1      208.18      207.32     11.81 o 
  -4   6   1       23.26       21.94      2.76 o 
  -3   6   1       34.18       35.79      2.86 o 
  -2   6   1     1056.04      970.50     18.70 o 
  -1   6   1      625.51      626.07     10.74 o 
   0   6   1       67.84       73.84      2.87 o 
   1   6   1      192.55      177.97      4.59 o 
   2   6   1      410.29      387.93     10.47 o 
   3   6   1      185.91      181.65      7.46 o 
   4   6   1       13.24       14.52      2.95 o 
   5   6   1       17.62       12.40      3.20 o 
   6   6   1       84.96       88.66     11.18 o 
   7   6   1      139.40      146.26      6.57 o 
   8   6   1      155.70      169.47      7.30 o 
   9   6   1       13.80       10.03      4.76 o 
  -5   7   1       10.14        5.59      3.90 o 
  -4   7   1       11.75        9.15      4.09 o 
  -3   7   1      184.60      182.41      6.10 o 
  -2   7   1      410.81      431.93      9.17 o 
  -1   7   1       22.78       23.31      2.44 o 
   0   7   1      134.38      138.77      3.68 o 
   1   7   1      315.99      320.87      6.82 o 
   2   7   1      524.02      510.51     13.01 o 
   3   7   1       54.46       50.57      4.44 o 
   4   7   1       15.35       13.87      3.16 o 
   5   7   1      238.70      232.15      9.91 o 
   6   7   1      121.30      132.68      6.05 o 
   7   7   1      185.36      173.89      8.77 o 
   8   7   1       21.53       19.97      6.06 o 
   9   7   1        0.21       -5.97      3.98 o 
  -4   8   1      130.60      128.97      9.78 o 
  -3   8   1      343.35      336.74     14.52 o 
  -2   8   1      220.39      206.09     10.87 o 
  -1   8   1      231.13      250.75     10.58 o 
   0   8   1       63.03       65.19      4.15 o 
   1   8   1      542.96      541.05      8.81 o 
   2   8   1       20.90       18.68      3.23 o 
   3   8   1       37.87       44.59      4.63 o 
   4   8   1      453.35      442.23     13.85 o 
   5   8   1       51.07       65.63      6.12 o 
   6   8   1       35.73       43.65      3.28 o 
   7   8   1       24.44       19.19      3.47 o 
   8   8   1       54.89       64.59      5.61 o 
  -3   9   1        9.11        5.66      4.29 o 
  -2   9   1        7.56        6.22      3.94 o 
  -1   9   1       25.10       23.46      4.82 o 
   0   9   1       71.85       63.87      6.51 o 
   1   9   1       43.35       48.00      3.57 o 
   2   9   1      372.06      362.98      7.06 o 
   3   9   1       53.21       45.92      3.39 o 
   4   9   1        3.19        4.11      3.31 o 
   5   9   1        6.07       10.60      3.60 o 
   6   9   1       17.86       15.83      5.54 o 
   7   9   1       19.13       20.55      3.52 o 
   8   9   1       16.54       16.89      3.82 o 
  -2  10   1      169.14      183.50     11.77 o 
  -1  10   1      107.30      105.99      8.61 o 
   0  10   1      267.40      247.97     12.15 o 
   1  10   1      142.19      153.63      9.38 o 
   2  10   1      198.13      198.49      9.91 o 
   3  10   1      115.04      122.18      4.42 o 
   4  10   1      129.52      138.50      8.53 o 
   5  10   1       31.71       29.45      5.01 o 
   6  10   1      201.07      224.37      6.87 o 
   7  10   1      229.23      248.90     17.97 o 
  -1  11   1        1.10        0.75      3.96 o 
   0  11   1       83.22       69.54      7.63 o 
   1  11   1       49.11       37.47      5.84 o 
   2  11   1       16.86       14.56      4.42 o 
   4  11   1        6.38        0.23      3.46 o 
   5  11   1        0.14        1.82      3.52 o 
   6  11   1       12.91       16.28      3.56 o 
   2  12   1        0.42       -4.45      2.97 o 
   4  12   1       38.27       37.91      5.68 o 
  -5 -11   2       42.76       32.95      5.78 o 
  -4 -11   2        3.29        4.23      3.79 o 
  -3 -11   2       26.71       30.10      5.36 o 
  -2 -11   2      283.09      300.82     12.51 o 
  -1 -11   2       29.10       23.59      5.19 o 
   0 -11   2       21.37       16.55      4.69 o 
  -7 -10   2        1.15        1.49      3.88 o 
  -6 -10   2        4.78        4.29      3.60 o 
  -5 -10   2       24.10       24.97      4.96 o 
  -4 -10   2        3.59        9.57      3.73 o 
  -3 -10   2        4.17        0.38      2.93 o 
  -2 -10   2       52.96       46.91      7.55 o 
  -1 -10   2       31.01       32.68      5.13 o 
   0 -10   2       35.45       43.74      6.01 o 
   1 -10   2       31.96       26.33      5.61 o 
   2 -10   2       39.37       51.01      7.27 o 
  -7  -9   2        0.83        4.52      3.37 o 
  -6  -9   2      175.19      198.26     10.62 o 
  -5  -9   2       45.43       37.75      5.32 o 
  -4  -9   2        1.52        2.66      3.00 o 
  -3  -9   2        0.60        1.38      2.64 o 
  -2  -9   2      106.88      103.26      7.47 o 
  -1  -9   2      131.51      130.28      5.29 o 
   0  -9   2      354.92      363.89     13.80 o 
   1  -9   2      408.74      414.51     15.58 o 
   2  -9   2        0.40        2.22      3.20 o 
   3  -9   2      172.29      198.51     12.25 o 
  -8  -8   2       30.47       34.84      3.56 o 
  -7  -8   2      115.42      113.68      8.21 o 
  -6  -8   2      306.06      320.46     13.01 o 
  -5  -8   2       65.41       78.91      6.72 o 
  -4  -8   2      241.88      246.58     10.33 o 
  -3  -8   2       41.90       49.23      5.15 o 
  -2  -8   2      463.71      441.81      9.04 o 
  -1  -8   2        4.79        4.84      1.78 o 
   0  -8   2      109.23      106.22      4.52 o 
   1  -8   2       53.27       54.90      5.87 o 
   2  -8   2       49.30       54.11      6.41 o 
   3  -8   2        5.92        7.25      3.92 o 
   4  -8   2       31.88       25.74      5.87 o 
  -8  -7   2       38.79       42.36      3.73 o 
  -7  -7   2      142.50      145.81      8.82 o 
  -6  -7   2        2.37        0.15      2.66 o 
  -5  -7   2      109.97      106.50      7.00 o 
  -4  -7   2        3.02        4.48      2.76 o 
  -3  -7   2      891.82      882.88     12.93 o 
  -2  -7   2        2.61        4.18      4.12 o 
  -1  -7   2        4.81       10.37      1.40 o 
   0  -7   2      642.73      642.12     11.01 o 
   1  -7   2      251.62      264.14      6.59 o 
   2  -7   2        1.53        0.29      2.66 o 
   3  -7   2       14.10       15.04      4.29 o 
   4  -7   2      146.91      145.94     10.05 o 
   5  -7   2       40.42       48.87      7.00 o 
  -9  -6   2       34.72       37.41      3.89 o 
  -8  -6   2      271.31      291.88      7.69 o 
  -7  -6   2       88.75       84.62      4.92 o 
  -6  -6   2      104.12      112.85      5.18 o 
  -5  -6   2        0.37        3.63      1.83 o 
  -4  -6   2     1818.28     1827.32     33.47 o 
  -3  -6   2      291.28      270.77      5.67 o 
  -2  -6   2       39.67       36.46      2.28 o 
  -1  -6   2     1628.51     1597.82     19.71 o 
   0  -6   2      779.63      721.60      8.77 o 
   1  -6   2      113.20      124.63      4.47 o 
   2  -6   2        1.30        1.99      2.07 o 
   3  -6   2      555.26      576.31     17.16 o 
   4  -6   2      245.70      262.82     12.15 o 
   5  -6   2       67.85       67.18      7.08 o 
   6  -6   2       56.30       48.14      6.75 o 
  -9  -5   2        0.10        3.02      2.36 o 
  -8  -5   2        1.89        2.41      2.02 o 
  -7  -5   2        1.08        4.26      2.17 o 
  -6  -5   2       62.32       60.44      3.82 o 
  -5  -5   2       15.59       17.95      2.28 o 
  -4  -5   2       68.02       74.62      3.42 o 
  -3  -5   2      481.79      508.25      9.61 o 
  -2  -5   2       14.83       25.73      4.07 o 
  -1  -5   2      389.00      355.57      6.58 o 
   0  -5   2      432.82      453.52      6.00 o 
   1  -5   2     1169.86     1243.41     12.50 o 
   2  -5   2       29.81       21.57      1.36 o 
   3  -5   2      926.86      893.92     13.28 o 
   4  -5   2       26.28       25.01      4.44 o 
   5  -5   2       50.96       53.44      5.95 o 
   6  -5   2       41.75       36.30      5.68 o 
   7  -5   2       52.09       44.26      6.33 o 
  -9  -4   2       36.20       25.05      5.66 o 
  -8  -4   2       33.58       38.06      5.44 o 
  -7  -4   2      425.53      452.16      8.77 o 
  -6  -4   2      676.64      691.46     12.50 o 
  -5  -4   2      326.77      318.50      7.45 o 
  -4  -4   2        7.59        4.40      1.33 o 
  -3  -4   2     1011.74      976.05     18.50 o 
  -2  -4   2     2073.51     2104.56     22.74 o 
  -1  -4   2      609.00      583.65      8.39 o 
   0  -4   2      117.74      123.80      2.49 o 
   1  -4   2     2760.82     3023.23     25.86 o 
   2  -4   2     4520.18     4403.95     62.96 o 
   3  -4   2      696.15      664.24      7.97 o 
   4  -4   2       15.34       14.73      1.97 o 
   5  -4   2      395.13      412.19      9.09 o 
   6  -4   2      624.69      670.15     19.06 o 
   7  -4   2       70.79       66.47      6.79 o 
  -9  -3   2        5.53        3.54      3.92 o 
  -8  -3   2       32.72       32.06      2.99 o 
  -7  -3   2       30.18       28.91      2.60 o 
  -6  -3   2        7.04        8.38      1.91 o 
  -5  -3   2       19.21       19.54      2.34 o 
  -4  -3   2       27.35       25.97      2.05 o 
  -3  -3   2       11.59       11.62      1.66 o 
  -2  -3   2       13.54       14.73      1.79 o 
  -1  -3   2      589.71      601.65      7.94 o 
   0  -3   2     1369.12     1510.47     16.76 o 
   1  -3   2     1911.65     1915.26     21.72 o 
   2  -3   2     1506.50     1643.05     15.05 o 
   3  -3   2     1002.55     1020.18     10.66 o 
   4  -3   2      119.47      120.64      3.02 o 
   5  -3   2       68.48       63.35      3.51 o 
   6  -3   2       13.28       20.02      2.69 o 
   7  -3   2       27.74       29.12      3.35 o 
  -9  -2   2       63.62       78.72      7.98 o 
  -8  -2   2      251.86      271.89     12.34 o 
  -7  -2   2       37.88       39.75      3.40 o 
  -6  -2   2       54.50       52.49      2.76 o 
  -5  -2   2      319.36      321.59      7.00 o 
  -4  -2   2      218.75      204.48      4.99 o 
  -3  -2   2       41.53       55.79      2.35 o 
  -2  -2   2      785.73      801.08     14.47 o 
  -1  -2   2     2070.48     2076.50     30.73 o 
   0  -2   2      907.40      931.44     18.67 o 
   1  -2   2      789.43      754.29      9.25 o 
   2  -2   2        6.45        6.13      0.64 o 
   3  -2   2      276.21      282.39      4.22 o 
   4  -2   2      655.98      560.73      7.14 o 
   5  -2   2      880.77      851.89     10.12 o 
   6  -2   2       35.65       27.69      2.72 o 
   7  -2   2        1.05        1.30      1.99 o 
   8  -2   2      512.62      525.36     17.22 o 
  -9  -1   2      214.04      203.01     11.46 o 
  -8  -1   2       57.99       57.69      6.31 o 
  -7  -1   2       15.93       12.23      3.43 o 
  -6  -1   2      367.08      377.00      6.62 o 
  -5  -1   2      761.15      828.46     10.16 o 
  -4  -1   2      418.21      492.31      6.06 o 
  -3  -1   2       53.52       56.14      2.24 o 
  -2  -1   2     7843.18     8432.98     82.47 o 
  -1  -1   2    19817.50    19133.29    258.02 o 
   0  -1   2     2758.66     2824.07     39.44 o 
   1  -1   2      105.58      112.83      2.37 o 
   2  -1   2      996.69     1070.86      9.99 o 
   3  -1   2      801.68      808.89      8.52 o 
   4  -1   2      849.68      839.45      9.33 o 
   5  -1   2      314.14      312.13      6.65 o 
   6  -1   2       56.70       53.15      3.22 o 
   7  -1   2      793.32      796.24     20.25 o 
   8  -1   2       56.11       48.43      5.80 o 
  -8   0   2       15.29       12.69      4.13 o 
  -7   0   2       24.75       22.41      4.11 o 
  -6   0   2      413.75      420.25     13.07 o 
  -5   0   2      627.44      634.46      6.94 o 
  -4   0   2      202.76      223.24      3.36 o 
  -3   0   2       98.54       92.62      2.62 o 
  -2   0   2     2241.66     2200.56     44.35 o 
  -1   0   2      765.87      711.60      8.06 o 
   1   0   2     1289.62     1259.88     18.66 o 
   2   0   2       13.64       10.31      0.67 o 
   3   0   2       76.17       90.46      3.21 o 
   4   0   2        3.61        4.79      1.06 o 
   5   0   2       38.08       43.67      2.05 o 
   6   0   2      456.72      465.15      7.13 o 
   7   0   2      112.91      109.64      7.18 o 
   8   0   2       30.63       23.44      4.65 o 
   9   0   2       24.59       14.49      4.73 o 
  -8   1   2        5.72        2.97      2.89 o 
  -7   1   2      158.75      161.94      8.78 o 
  -6   1   2      104.45      106.87      6.75 o 
  -5   1   2      158.07      140.19      8.40 o 
  -4   1   2      124.13      110.56      2.73 o 
  -3   1   2     4114.54     4082.24     33.37 o 
  -2   1   2     4620.04     4803.47     47.82 o 
  -1   1   2     5229.34     5325.80     53.48 o 
   0   1   2     2966.86     3070.45     42.67 o 
   1   1   2     1589.84     1688.07     24.72 o 
   2   1   2      901.59      849.40     10.98 o 
   3   1   2      276.26      231.94      3.80 o 
   4   1   2     1018.35      978.98     15.96 o 
   5   1   2     1028.96      974.21     10.88 o 
   6   1   2       74.88       85.69      3.95 o 
   7   1   2      105.66      102.19      4.78 o 
   8   1   2       96.75       98.64      7.96 o 
   9   1   2       38.03       40.93      6.12 o 
  -8   2   2        1.47        4.76      3.54 o 
  -7   2   2       12.41        7.48      3.54 o 
  -6   2   2        8.38        8.98      1.99 o 
  -5   2   2        4.37        5.62      1.56 o 
  -4   2   2      441.04      477.49     12.90 o 
  -3   2   2      762.87      847.12     10.21 o 
  -2   2   2     2430.58     2488.73     38.29 o 
  -1   2   2     1172.07     1135.66     18.98 o 
   0   2   2      165.52      182.09      4.43 o 
   1   2   2      181.17      198.74      4.92 o 
   2   2   2     2706.23     2925.61     30.08 o 
   3   2   2      161.98      141.10      4.11 o 
   4   2   2     4203.65     4264.73     45.24 o 
   5   2   2        0.59       -1.31      1.68 o 
   6   2   2      402.14      411.05      9.39 o 
   7   2   2       42.74       42.99      3.46 o 
   8   2   2       34.19       23.87      3.25 o 
   9   2   2        0.23        0.31      3.18 o 
  -7   3   2       93.67       88.13      7.41 o 
  -6   3   2      126.28      121.64      5.11 o 
  -5   3   2       88.79       96.24      4.26 o 
  -4   3   2      922.39      929.42     17.26 o 
  -3   3   2      866.60      842.09     12.40 o 
  -2   3   2     1435.00     1580.93     26.52 o 
  -1   3   2     1527.40     1520.34     19.32 o 
   0   3   2     6758.21     6842.37     83.19 o 
   1   3   2     1128.46     1211.11     13.74 o 
   2   3   2       82.63       62.41      2.35 o 
   3   3   2     5315.70     5520.30     55.50 o 
   4   3   2     1867.72     1898.11     18.67 o 
   5   3   2      215.70      230.50      6.12 o 
   6   3   2      982.11      931.28     28.02 o 
   7   3   2      742.98      720.24     17.04 o 
   8   3   2       74.04       62.69      4.55 o 
   9   3   2        2.84        0.90      3.31 o 
  -7   4   2      188.39      180.58     10.08 o 
  -6   4   2        8.59        7.08      2.31 o 
  -5   4   2        6.16        6.90      1.93 o 
  -4   4   2      677.58      630.84     11.30 o 
  -3   4   2      172.53      171.68      5.05 o 
  -2   4   2      130.26      123.40      5.13 o 
  -1   4   2     1362.39     1312.29     25.51 o 
   0   4   2     1560.16     1567.48     17.59 o 
   1   4   2       12.66        8.38      1.36 o 
   2   4   2      354.32      319.19      8.08 o 
   3   4   2      111.87      108.40      3.77 o 
   4   4   2      372.99      404.20      8.18 o 
   5   4   2       82.36       67.59      2.96 o 
   6   4   2      834.45      834.51     14.13 o 
   7   4   2       24.71       25.78      3.15 o 
   8   4   2       37.78       39.18      3.89 o 
   9   4   2       11.80        4.20      2.79 o 
  -6   5   2       59.50       54.23      4.30 o 
  -5   5   2        1.19        0.00      1.87 o 
  -4   5   2        1.04        1.56      3.45 o 
  -3   5   2        3.97        5.53      2.80 o 
  -2   5   2        5.68       13.22      2.28 o 
  -1   5   2      458.07      459.13     17.76 o 
   0   5   2      240.80      239.61      4.74 o 
   1   5   2       17.17       18.99      1.55 o 
   2   5   2      123.80      107.48      4.84 o 
   3   5   2      130.89      136.37      5.80 o 
   4   5   2       40.80       49.97      3.16 o 
   5   5   2      503.46      511.86     10.47 o 
   6   5   2      219.20      226.67      7.17 o 
   7   5   2        6.06        8.15      2.45 o 
   8   5   2        0.41       -1.09      2.08 o 
   9   5   2      228.97      245.12     12.30 o 
  -6   6   2       94.26       96.63      5.69 o 
  -5   6   2      255.72      300.99      8.77 o 
  -4   6   2       86.44      104.53      5.83 o 
  -3   6   2        5.85        5.72      2.07 o 
  -2   6   2      969.80      935.00     14.59 o 
  -1   6   2     2333.03     2296.63     38.54 o 
   0   6   2      496.02      496.83      8.06 o 
   1   6   2       62.89       49.65      2.53 o 
   2   6   2     1013.78      936.92     18.35 o 
   3   6   2      869.41      827.44     17.78 o 
   4   6   2      601.33      603.30      9.08 o 
   5   6   2      353.20      347.93      8.70 o 
   6   6   2      357.29      336.02      9.15 o 
   7   6   2       80.18       82.49      5.25 o 
   8   6   2      131.60      119.71      9.34 o 
   9   6   2       49.15       68.41      8.11 o 
  -5   7   2       19.76       14.50      5.03 o 
  -4   7   2       24.32       21.29      3.25 o 
  -3   7   2       76.20       78.75      4.43 o 
  -2   7   2      515.51      507.04     19.37 o 
  -1   7   2        3.28        2.14      1.86 o 
   0   7   2      504.89      449.70     12.50 o 
   1   7   2      231.38      210.03      5.35 o 
   2   7   2      140.26      145.29      6.39 o 
   3   7   2      112.15      109.18      5.91 o 
   4   7   2       75.13       75.24      5.40 o 
   5   7   2       42.76       42.49      3.61 o 
   6   7   2       77.44       82.46      4.85 o 
   7   7   2        1.74        4.12      2.48 o 
   8   7   2        8.33        7.74      2.86 o 
   9   7   2       40.63       42.23      6.97 o 
  -4   8   2       74.15       67.24      8.02 o 
  -3   8   2      504.30      532.28     18.68 o 
  -2   8   2      799.92      820.47     14.57 o 
  -1   8   2        0.73        0.00      1.64 o 
   0   8   2        5.28        6.45      2.41 o 
   1   8   2      159.90      166.87      5.14 o 
   2   8   2      800.25      799.05     12.99 o 
   3   8   2      297.27      326.85     10.93 o 
   4   8   2      180.25      162.49      8.27 o 
   5   8   2     1668.62     1709.76     24.79 o 
   6   8   2        9.54       16.86      3.69 o 
   7   8   2       14.79       16.58      3.34 o 
   8   8   2        9.45       13.63      3.46 o 
  -3   9   2       52.87       42.44      6.85 o 
  -2   9   2        6.93        6.24      4.17 o 
  -1   9   2       21.11       22.58      4.84 o 
   0   9   2        4.34        3.82      2.03 o 
   1   9   2       12.22       37.12      4.44 o 
   2   9   2       33.24       29.45      2.84 o 
   3   9   2       26.03       20.86      3.85 o 
   4   9   2     1143.83     1084.47     24.36 o 
   5   9   2        0.72        0.63      2.31 o 
   6   9   2        1.62        1.17      2.23 o 
   7   9   2       11.61       14.00      3.13 o 
   8   9   2        1.86        2.42      3.08 o 
  -2  10   2       20.87       26.54      6.10 o 
  -1  10   2       65.36       66.74      7.52 o 
   0  10   2      113.61      130.19      9.30 o 
   1  10   2       18.21       25.45      5.03 o 
   2  10   2        7.50        6.00      3.43 o 
   3  10   2      513.77      502.22      9.00 o 
   4  10   2       27.04       27.65      4.75 o 
   5  10   2       34.08       32.62      3.93 o 
   6  10   2        3.77        1.77      2.29 o 
   7  10   2      103.46      107.82      6.77 o 
   0  11   2      106.70      113.57      9.07 o 
   1  11   2       96.28      108.42      8.50 o 
   2  11   2      110.40      107.12      8.30 o 
   3  11   2      145.48      159.76      9.32 o 
   4  11   2      108.42      121.49      6.34 o 
   5  11   2       18.11       14.08      3.19 o 
   6  11   2        3.49        4.54      2.62 o 
   2  12   2        0.26        0.63      3.37 o 
  -5 -11   3       44.81       56.41      6.91 o 
  -4 -11   3        1.08        3.64      3.64 o 
  -3 -11   3        0.17        0.52      3.43 o 
  -1 -11   3      141.22      189.21     10.81 o 
   0 -11   3        0.33        1.78      3.83 o 
  -6 -10   3        0.95       -1.11      3.14 o 
  -5 -10   3       11.32        9.01      3.92 o 
  -4 -10   3        1.73        3.25      3.16 o 
  -3 -10   3        0.58        3.60      3.39 o 
  -2 -10   3       25.18       20.09      3.21 o 
  -1 -10   3        3.86        1.40      3.12 o 
   0 -10   3        4.10        0.33      3.20 o 
   1 -10   3       65.38       75.60      7.75 o 
   2 -10   3       32.31       32.55      6.54 o 
  -7  -9   3       12.97        6.89      3.73 o 
  -6  -9   3        1.97        1.47      3.43 o 
  -5  -9   3       63.18       60.52      6.41 o 
  -4  -9   3       23.12       32.28      4.96 o 
  -3  -9   3       10.00       11.86      3.60 o 
  -2  -9   3       11.71        9.52      2.99 o 
  -1  -9   3       20.77       19.96      2.97 o 
   0  -9   3      163.04      177.13      9.51 o 
   1  -9   3      105.91      123.84      8.92 o 
   2  -9   3       29.99       22.87      5.24 o 
   3  -9   3        7.74       18.83      5.61 o 
  -8  -8   3       22.63       21.72      5.20 o 
  -7  -8   3        3.44        2.56      3.16 o 
  -6  -8   3      584.04      591.70     18.24 o 
  -5  -8   3      426.02      439.90     14.94 o 
  -4  -8   3       11.52       12.95      3.65 o 
  -3  -8   3       20.47       17.43      3.62 o 
  -2  -8   3      628.01      616.64     11.14 o 
  -1  -8   3      478.84      468.29      9.62 o 
   0  -8   3      171.08      169.67      5.71 o 
   1  -8   3      324.40      360.26     13.62 o 
   2  -8   3       14.62       15.84      4.44 o 
   3  -8   3      191.23      222.58     11.84 o 
   4  -8   3      119.66      139.17     10.35 o 
  -8  -7   3       49.11       55.60      6.73 o 
  -7  -7   3        5.69        6.45      2.44 o 
  -6  -7   3       47.83       53.66      5.66 o 
  -5  -7   3       31.45       27.42      4.42 o 
  -4  -7   3      181.97      186.97      8.90 o 
  -3  -7   3      155.45      148.62      7.42 o 
  -2  -7   3      282.70      270.60      6.46 o 
  -1  -7   3       15.71       14.85      1.98 o 
   0  -7   3        0.90        2.19      1.39 o 
   1  -7   3        1.44        2.71      1.45 o 
   2  -7   3        0.77        1.21      2.49 o 
   3  -7   3       23.02       16.25      4.57 o 
   4  -7   3        1.16       -0.86      3.08 o 
   5  -7   3        3.26       -4.46      3.46 o 
  -8  -6   3       43.97       49.76      4.19 o 
  -7  -6   3       80.58       97.98      7.01 o 
  -6  -6   3      100.30       94.38      6.04 o 
  -5  -6   3      538.12      530.67     10.70 o 
  -4  -6   3      875.10      848.21     19.69 o 
  -3  -6   3     2065.81     1938.06     22.47 o 
  -2  -6   3       82.14       79.72      7.37 o 
  -1  -6   3      107.76      123.92      4.06 o 
   0  -6   3     1038.25     1014.93     15.68 o 
   1  -6   3      591.80      585.72     10.05 o 
   2  -6   3        1.38        0.88      1.24 o 
   3  -6   3        3.07        2.91      2.93 o 
   4  -6   3      267.94      277.90     12.21 o 
   5  -6   3      206.48      224.57     11.67 o 
   6  -6   3      143.98      134.67      9.91 o 
  -9  -5   3        0.14        1.20      2.22 o 
  -8  -5   3       47.38       59.65      3.94 o 
  -7  -5   3      276.96      286.38      8.39 o 
  -6  -5   3      583.51      577.70     11.62 o 
  -5  -5   3       44.99       49.45      3.29 o 
  -4  -5   3      683.93      662.02     11.16 o 
  -3  -5   3       38.55       40.88      3.48 o 
  -2  -5   3      169.33      140.05      3.78 o 
  -1  -5   3      575.20      587.57     12.80 o 
   0  -5   3     3854.72     3994.96     33.88 o 
   1  -5   3       14.72       18.69      2.57 o 
   2  -5   3     1052.02     1137.95     19.25 o 
   3  -5   3       84.16       82.39      6.22 o 
   4  -5   3      213.81      219.21     10.31 o 
   5  -5   3        4.86        5.95      3.29 o 
   6  -5   3        1.90        6.72      3.73 o 
  -9  -4   3        0.43        0.82      3.43 o 
  -8  -4   3       16.48       16.23      2.63 o 
  -7  -4   3       14.05       19.41      4.72 o 
  -6  -4   3      289.06      309.83      9.44 o 
  -5  -4   3      328.20      330.76      7.68 o 
  -4  -4   3      509.03      470.28      8.76 o 
  -3  -4   3       35.66       44.89      2.45 o 
  -2  -4   3        8.22       13.41      0.96 o 
  -1  -4   3     5224.73     5433.39     82.95 o 
   0  -4   3     3263.45     3352.84     35.05 o 
   1  -4   3      240.40      268.63      5.47 o 
   2  -4   3      445.65      444.47      5.76 o 
   3  -4   3     1023.02      959.10     10.53 o 
   4  -4   3       57.08       53.89      3.19 o 
   5  -4   3       11.81        5.72      2.91 o 
   6  -4   3      235.58      229.72     10.87 o 
   7  -4   3      190.01      203.46     10.81 o 
  -9  -3   3        0.05       -4.68      3.12 o 
  -8  -3   3       58.51       61.71      6.77 o 
  -7  -3   3       57.54       55.52      3.30 o 
  -6  -3   3      104.83      114.97      4.73 o 
  -5  -3   3      616.42      609.90     10.72 o 
  -4  -3   3      687.05      656.47     10.53 o 
  -3  -3   3       27.23       34.66      3.54 o 
  -2  -3   3     1498.27     1536.99     23.89 o 
  -1  -3   3     1786.22     1784.66     15.69 o 
   0  -3   3       12.66       12.69      1.10 o 
   1  -3   3      318.27      285.72      5.19 o 
   2  -3   3     3678.91     3845.28     35.95 o 
   3  -3   3      282.08      254.98      4.27 o 
   4  -3   3      130.36      132.25      3.30 o 
   5  -3   3        9.25       14.75      2.06 o 
   6  -3   3      403.04      400.58      9.19 o 
   7  -3   3       30.44       36.01      5.22 o 
  -9  -2   3        1.77       -2.68      3.37 o 
  -8  -2   3       27.84       32.28      5.42 o 
  -7  -2   3       18.89       19.06      2.23 o 
  -6  -2   3      344.30      332.02      7.72 o 
  -5  -2   3       26.24       24.63      2.24 o 
  -4  -2   3       93.99       91.27      3.30 o 
  -3  -2   3       14.54       19.82      1.57 o 
  -2  -2   3      248.89      254.82      6.43 o 
  -1  -2   3       39.65       42.13      1.46 o 
   0  -2   3      226.10      242.96      4.10 o 
   1  -2   3      291.36      276.42      4.70 o 
   2  -2   3      265.46      304.11      5.23 o 
   3  -2   3      371.69      425.24      6.27 o 
   4  -2   3       21.93       24.21      1.70 o 
   5  -2   3      689.30      692.91      8.90 o 
   6  -2   3       96.66       89.24      4.25 o 
   7  -2   3      102.61       94.43      9.85 o 
   8  -2   3        2.54       10.24      4.06 o 
  -8  -1   3      139.62      159.03      9.72 o 
  -7  -1   3        0.56        0.00      2.20 o 
  -6  -1   3       85.10       86.50      3.28 o 
  -5  -1   3     1049.41     1028.44     14.56 o 
  -4  -1   3      335.89      359.52      5.00 o 
  -3  -1   3      182.64      179.79      4.09 o 
  -2  -1   3     8609.55     8832.00     86.32 o 
  -1  -1   3    18709.43    17980.13    312.63 o 
   0  -1   3     6277.96     6440.65    107.50 o 
   1  -1   3      137.39      160.52      3.11 o 
   2  -1   3     1218.88     1203.24     11.16 o 
   3  -1   3        1.49        2.85      0.66 o 
   4  -1   3      899.37      869.51      9.68 o 
   5  -1   3     2268.02     2219.81     21.72 o 
   6  -1   3      320.43      318.98      5.84 o 
   7  -1   3      147.05      143.33      5.48 o 
   8  -1   3      307.86      309.45     12.90 o 
  -8   0   3       18.34       19.00      4.75 o 
  -7   0   3       14.89       11.96      3.54 o 
  -6   0   3      231.63      222.54      9.55 o 
  -5   0   3      199.89      206.85      4.65 o 
  -4   0   3      918.52      905.04      9.77 o 
  -3   0   3      107.14      109.53      2.99 o 
  -2   0   3     3773.87     3935.64     39.79 o 
  -1   0   3     5757.72     5744.44     56.30 o 
   0   0   3     2804.33     2782.85     39.07 o 
   1   0   3       25.79       28.49      1.16 o 
   2   0   3        6.92       15.17      0.81 o 
   3   0   3      417.01      442.80      5.53 o 
   4   0   3       41.23       61.93      4.15 o 
   5   0   3       10.67       11.04      1.28 o 
   6   0   3       80.25       86.89      3.04 o 
   7   0   3      217.07      223.44      9.95 o 
   8   0   3        9.09        4.65      3.23 o 
   9   0   3       44.41       27.27      5.55 o 
  -8   1   3        2.27       -1.28      2.60 o 
  -7   1   3       16.74       21.05      4.55 o 
  -6   1   3      374.38      380.71     12.72 o 
  -5   1   3       20.69       25.85      2.31 o 
  -4   1   3       19.73       18.00      2.55 o 
  -3   1   3      731.12      687.75      9.06 o 
  -2   1   3     3021.21     2924.74     44.36 o 
  -1   1   3     7378.73     7624.57     74.76 o 
   0   1   3     1670.78     1691.59     17.70 o 
   1   1   3    10039.65     9545.66    128.74 o 
   2   1   3     1295.12     1252.71     20.25 o 
   3   1   3      634.27      630.61      8.22 o 
   4   1   3      454.41      437.37      5.95 o 
   5   1   3      334.51      323.71      5.35 o 
   6   1   3      699.11      688.25      9.16 o 
   7   1   3      179.10      171.92      5.99 o 
   8   1   3       48.06       46.92      5.74 o 
   9   1   3       10.41        7.67      3.79 o 
  -8   2   3        4.64        4.96      3.56 o 
  -7   2   3       43.61       46.48      5.66 o 
  -6   2   3        2.80        3.56      2.66 o 
  -5   2   3       49.25       45.21      3.37 o 
  -4   2   3      260.99      250.23      6.05 o 
  -3   2   3      922.01      883.30     11.21 o 
  -2   2   3      762.24      804.23     15.50 o 
  -1   2   3     3999.02     3992.74     55.71 o 
   0   2   3    17224.05    16223.70    443.52 o 
   1   2   3       31.02       29.32      1.78 o 
   2   2   3     1334.96     1469.91     23.77 o 
   3   2   3     1553.12     1581.24     26.44 o 
   4   2   3     2643.20     2708.21     30.50 o 
   5   2   3     1348.26     1418.59     18.88 o 
   6   2   3      331.29      346.89     10.09 o 
   7   2   3        7.27        9.74      2.39 o 
   8   2   3       27.61       30.21      3.81 o 
   9   2   3        6.78        7.10      4.02 o 
  -7   3   3       12.98        9.09      3.81 o 
  -6   3   3       35.34       33.27      3.20 o 
  -5   3   3       23.96       24.68      2.63 o 
  -4   3   3      136.24      140.44      4.79 o 
  -3   3   3      417.04      397.32     10.51 o 
  -2   3   3      585.85      687.24     14.31 o 
  -1   3   3     1291.09     1247.10     21.93 o 
   0   3   3       70.74       59.10      1.85 o 
   1   3   3      144.35      129.64      4.19 o 
   2   3   3        1.60        4.21      1.32 o 
   3   3   3       24.57       34.10      3.08 o 
   4   3   3     6899.40     7512.60    107.04 o 
   5   3   3        8.13        4.28      1.47 o 
   6   3   3      184.16      175.23      5.91 o 
   7   3   3       37.80       42.96      3.61 o 
   8   3   3       90.35       88.04      5.07 o 
   9   3   3        0.15        1.91      2.54 o 
  -7   4   3      130.97      142.52      9.07 o 
  -6   4   3       81.55       78.11      4.67 o 
  -5   4   3      129.56      121.05      5.05 o 
  -4   4   3      893.71      881.39     14.24 o 
  -3   4   3      615.50      529.20     13.09 o 
  -2   4   3      704.38      684.54     14.83 o 
  -1   4   3     1408.26     1331.59     15.02 o 
   0   4   3     2354.63     2434.11     26.20 o 
   1   4   3      181.13      165.13      3.65 o 
   2   4   3       79.57       69.36      2.67 o 
   3   4   3     6802.75     7481.19     80.40 o 
   4   4   3      689.10      604.80     10.44 o 
   5   4   3       30.01       31.57      4.02 o 
   6   4   3      407.50      405.00      9.36 o 
   7   4   3      449.46      442.19     10.49 o 
   8   4   3        6.31        9.64      2.85 o 
   9   4   3        3.39        2.69      2.68 o 
  -6   5   3       48.78       44.36      4.08 o 
  -5   5   3       43.20       50.60      3.93 o 
  -4   5   3       56.91       53.66      3.81 o 
  -3   5   3       27.39       24.72      3.08 o 
  -2   5   3       22.33       23.12      2.89 o 
  -1   5   3      108.29       98.26     10.08 o 
   0   5   3      251.36      295.81      4.32 o 
   1   5   3      123.82      138.80      4.40 o 
   2   5   3       88.96       76.64      3.01 o 
   3   5   3      122.38      130.40      4.33 o 
   4   5   3      131.42      121.59      9.87 o 
   5   5   3       22.63       22.00      2.70 o 
   6   5   3      622.78      611.24     17.60 o 
   7   5   3        6.23        0.36      3.21 o 
   8   5   3       35.91       42.15      6.12 o 
   9   5   3        2.03        0.65      3.85 o 
  -6   6   3        3.82        4.90      2.76 o 
  -5   6   3      174.28      169.63     10.96 o 
  -4   6   3      387.37      389.73      9.50 o 
  -3   6   3       14.79       14.22      3.31 o 
  -2   6   3       41.16       49.90      4.23 o 
  -1   6   3     1754.43     1744.65     31.42 o 
   0   6   3     1879.81     1885.24     17.59 o 
   1   6   3      372.18      359.52      5.63 o 
   2   6   3      754.44      689.76     19.68 o 
   3   6   3      862.67      798.84     12.86 o 
   4   6   3      395.43      379.72      8.58 o 
   5   6   3      657.51      707.49     13.12 o 
   6   6   3      582.95      617.90     12.77 o 
   7   6   3      316.34      281.63     12.59 o 
   8   6   3        0.34       -1.09      3.27 o 
   9   6   3      221.91      219.92     12.40 o 
  -5   7   3      137.27      150.48      6.81 o 
  -4   7   3       15.17       15.09      2.98 o 
  -3   7   3        4.07        1.60      1.88 o 
  -2   7   3      197.05      178.04      6.05 o 
  -1   7   3      104.18      108.13      6.14 o 
   0   7   3       15.65       21.28      3.18 o 
   1   7   3       46.61       52.37      6.65 o 
   2   7   3      352.58      345.40      7.43 o 
   3   7   3       76.65       72.09      4.09 o 
   4   7   3        7.43        5.67      1.85 o 
   5   7   3       82.20       74.67      8.19 o 
   6   7   3       22.06       23.25      3.27 o 
   7   7   3       31.78       21.49      3.49 o 
   8   7   3       33.03       40.15      6.56 o 
   9   7   3        1.09       -0.06      4.04 o 
  -4   8   3        3.15        7.73      4.31 o 
  -3   8   3       61.52       66.00      9.96 o 
  -2   8   3      590.85      619.81     14.99 o 
  -1   8   3        0.63        0.77      1.93 o 
   0   8   3      474.76      500.94     14.47 o 
   1   8   3       47.01       47.61      3.87 o 
   2   8   3      637.92      654.96      9.52 o 
   3   8   3       42.32       42.47      3.28 o 
   4   8   3       87.46       86.34      4.65 o 
   5   8   3      265.86      254.65      8.09 o 
   6   8   3      165.13      151.55      6.82 o 
   7   8   3       20.19       17.35      3.30 o 
   8   8   3        7.67       12.67      5.07 o 
  -3   9   3      199.91      205.32     12.46 o 
  -2   9   3      169.01      178.15     11.21 o 
  -1   9   3       58.99       69.77     10.43 o 
   0   9   3       69.16       62.74      5.64 o 
   1   9   3      310.58      322.26     11.96 o 
   2   9   3      134.97      131.25      4.30 o 
   3   9   3       47.58       47.86      3.65 o 
   4   9   3      348.58      333.48      9.21 o 
   5   9   3     1180.08     1164.04     19.69 o 
   6   9   3       21.29       28.87      3.80 o 
   7   9   3        8.22        6.71      2.68 o 
   8   9   3        7.47        9.52      3.41 o 
  -2  10   3        5.50        3.18      3.94 o 
  -1  10   3       18.27       13.26      4.86 o 
   0  10   3       99.92      108.86      8.52 o 
   1  10   3       14.24       12.45      2.83 o 
   2  10   3       14.82       12.28      4.04 o 
   3  10   3       43.36       43.23      3.48 o 
   4  10   3      289.41      283.96      8.75 o 
   5  10   3        1.21        3.07      2.21 o 
   6  10   3        2.42        6.64      4.31 o 
   7  10   3       23.81       21.55      4.11 o 
   0  11   3      129.22      134.82     10.20 o 
   1  11   3       35.88       49.41      6.72 o 
   2  11   3       48.86       48.55      6.45 o 
   3  11   3      305.12      308.97      9.29 o 
   4  11   3      131.00      140.82      8.40 o 
   5  11   3       10.26        6.03      3.93 o 
   6  11   3        5.34        0.11      2.61 o 
   2  12   3       13.45        9.91      4.54 o 
  -4 -11   4        4.89        2.37      3.69 o 
  -3 -11   4       14.13        5.19      3.92 o 
  -2 -11   4        7.10        4.57      3.85 o 
  -1 -11   4      154.05      162.90      9.85 o 
  -6 -10   4       16.69       26.71      5.45 o 
  -5 -10   4        2.62        3.39      3.65 o 
  -4 -10   4        2.25        4.98      3.37 o 
  -3 -10   4        0.26       -3.06      2.89 o 
  -2 -10   4      292.40      311.77     12.74 o 
  -1 -10   4      166.28      166.10      6.55 o 
   0 -10   4        1.25       -2.09      2.87 o 
   1 -10   4       29.30       22.85      4.99 o 
   2 -10   4      156.83      161.40     10.87 o 
  -7  -9   4        6.49        2.93      3.20 o 
  -6  -9   4       22.89       21.74      4.80 o 
  -5  -9   4       70.11       68.10      6.81 o 
  -4  -9   4       54.91       56.53      6.01 o 
  -3  -9   4       74.54       70.21      6.33 o 
  -2  -9   4       16.66       18.95      4.27 o 
  -1  -9   4        0.18       -2.18      1.56 o 
   0  -9   4        0.16        0.08      2.87 o 
   1  -9   4       39.23       43.13      5.82 o 
   2  -9   4       28.20       19.08      4.94 o 
   3  -9   4       26.11       17.62      5.45 o 
  -7  -8   4       19.79       19.21      4.73 o 
  -6  -8   4       23.31       29.77      5.07 o 
  -5  -8   4      200.55      218.12     10.41 o 
  -4  -8   4      103.19      110.71      7.27 o 
  -3  -8   4       13.30       20.82      3.75 o 
  -2  -8   4      440.80      445.99      9.21 o 
  -1  -8   4      318.33      314.91      7.83 o 
   0  -8   4      145.74      153.32      5.74 o 
   1  -8   4      430.83      448.93     15.16 o 
   2  -8   4       87.34       68.79      6.93 o 
   3  -8   4       59.27       55.59      6.95 o 
   4  -8   4      186.83      199.25     12.17 o 
  -8  -7   4       48.17       56.44      5.53 o 
  -7  -7   4       70.42       74.52      4.96 o 
  -6  -7   4      137.60      136.30      5.90 o 
  -5  -7   4       94.73       96.84      6.81 o 
  -4  -7   4        0.30       -0.40      2.35 o 
  -3  -7   4        1.82        1.89      2.18 o 
  -2  -7   4      221.40      211.27      5.68 o 
  -1  -7   4       25.39       20.27      2.26 o 
   0  -7   4        7.48        8.41      2.63 o 
   1  -7   4        1.58        0.13      1.46 o 
   2  -7   4       42.69       61.65      6.03 o 
   3  -7   4       86.40       84.21      7.27 o 
   4  -7   4       60.10       66.93      7.19 o 
   5  -7   4        0.26        0.23      3.58 o 
  -8  -6   4       30.80       27.69      3.71 o 
  -7  -6   4       39.51       43.04      4.41 o 
  -6  -6   4        7.20        4.72      2.03 o 
  -5  -6   4        4.61        5.36      1.90 o 
  -4  -6   4      363.27      356.25      8.08 o 
  -3  -6   4     1054.06     1037.45     22.04 o 
  -2  -6   4      587.72      612.64      9.88 o 
  -1  -6   4      117.73      126.09      4.19 o 
   0  -6   4       14.26       17.30      3.21 o 
   1  -6   4      358.21      331.41     10.36 o 
   2  -6   4      340.23      353.75      7.71 o 
   3  -6   4       48.50       49.94      5.49 o 
   4  -6   4      107.52       99.81      7.62 o 
   5  -6   4      108.70       98.26      8.00 o 
   6  -6   4       50.96       47.97      6.93 o 
  -8  -5   4       91.81       91.41      5.37 o 
  -7  -5   4      167.16      178.10      6.66 o 
  -6  -5   4      245.44      216.68      6.85 o 
  -5  -5   4      678.18      691.98     17.34 o 
  -4  -5   4      819.32      837.14     37.71 o 
  -3  -5   4     1301.92     1304.53     13.11 o 
  -2  -5   4      102.33      108.14      3.39 o 
  -1  -5   4      295.40      290.72      6.03 o 
   0  -5   4     1347.75     1287.41     16.47 o 
   1  -5   4     1377.93     1362.22     31.70 o 
   2  -5   4       27.47       27.56      3.99 o 
   3  -5   4       15.45       16.91      2.20 o 
   4  -5   4      380.83      376.35     13.51 o 
   5  -5   4      187.46      199.75     10.14 o 
   6  -5   4       80.25       82.62      7.71 o 
  -8  -4   4        1.03        0.53      1.90 o 
  -7  -4   4      159.78      161.90      6.38 o 
  -6  -4   4      219.40      205.65      6.51 o 
  -5  -4   4        5.07        4.65      2.65 o 
  -4  -4   4      240.90      226.88      5.82 o 
  -3  -4   4      338.29      338.52      6.69 o 
  -2  -4   4      107.47       95.65      2.30 o 
  -1  -4   4      139.80      212.17      4.62 o 
   0  -4   4     4562.20     4697.04     47.74 o 
   1  -4   4       40.19       52.37      2.51 o 
   2  -4   4      617.00      619.95      7.25 o 
   3  -4   4       43.45       34.97      2.93 o 
   4  -4   4      110.23      109.78      6.72 o 
   5  -4   4       18.98       16.21      3.83 o 
   6  -4   4        1.81        0.84      2.79 o 
   7  -4   4       74.30       76.79      7.16 o 
  -8  -3   4      119.64      124.91      8.96 o 
  -7  -3   4       50.20       53.07      3.79 o 
  -6  -3   4       23.63       31.66      3.93 o 
  -5  -3   4      259.79      248.84      6.59 o 
  -4  -3   4      536.67      539.45      9.38 o 
  -3  -3   4      565.66      625.12      9.63 o 
  -2  -3   4       59.75      102.72      2.20 o 
  -1  -3   4     6001.08     6103.85     61.17 o 
   0  -3   4     1953.53     2045.18     22.33 o 
   1  -3   4      113.17      128.18      3.67 o 
   2  -3   4      972.29      857.30     13.33 o 
   3  -3   4     4163.41     4132.32     69.23 o 
   4  -3   4      153.88      143.68      4.62 o 
   5  -3   4        6.86        5.12      1.72 o 
   6  -3   4      379.68      361.00     12.82 o 
   7  -3   4      503.84      485.71     15.71 o 
  -8  -2   4       49.31       45.33      5.99 o 
  -7  -2   4       26.92       28.78      4.78 o 
  -6  -2   4       88.19       86.66      5.03 o 
  -5  -2   4      172.85      177.36      5.23 o 
  -4  -2   4       31.66       35.89      2.32 o 
  -3  -2   4      384.23      437.18      7.40 o 
  -2  -2   4      995.88     1060.15     13.03 o 
  -1  -2   4        2.46        2.40      0.66 o 
   0  -2   4     2729.66     2832.31     29.06 o 
   1  -2   4       74.17       89.95      3.58 o 
   2  -2   4     2565.81     2584.84     27.70 o 
   3  -2   4       23.39       20.91      2.37 o 
   4  -2   4        7.07       11.50      1.22 o 
   5  -2   4      192.02      195.57      4.31 o 
   6  -2   4      394.13      389.60     13.00 o 
   7  -2   4        2.72        2.17      2.41 o 
  -8  -1   4      128.44      140.49      9.45 o 
  -7  -1   4        0.14        0.75      2.53 o 
  -6  -1   4       24.13       21.09      3.85 o 
  -5  -1   4      216.06      192.29      5.34 o 
  -4  -1   4      595.08      546.36      9.00 o 
  -3  -1   4      365.62      379.78      6.59 o 
  -2  -1   4     3256.78     3430.57     44.86 o 
  -1  -1   4       97.02       94.05      2.28 o 
   0  -1   4     2217.24     2385.23     43.62 o 
   1  -1   4     3333.61     3195.94     32.38 o 
   2  -1   4     1648.16     1647.60     19.60 o 
   3  -1   4      909.27      991.66     10.19 o 
   4  -1   4       40.00       44.81      2.42 o 
   5  -1   4     2747.54     2751.53     25.29 o 
   6  -1   4     1805.37     1799.60     19.52 o 
   7  -1   4       82.70       85.72      4.46 o 
   8  -1   4       50.42       49.46      6.03 o 
  -8   0   4       11.93       14.56      4.42 o 
  -7   0   4       20.18       14.41      3.85 o 
  -6   0   4       48.73       44.09      4.96 o 
  -5   0   4     1056.22     1025.21     14.26 o 
  -4   0   4      290.92      294.12      5.91 o 
  -3   0   4      156.91      174.70      4.01 o 
  -2   0   4      635.14      616.28     13.04 o 
  -1   0   4      399.83      427.63      5.88 o 
   0   0   4     1899.47     2034.70     29.68 o 
   1   0   4       13.88       12.38      1.28 o 
   2   0   4     2904.85     3015.64     56.97 o 
   3   0   4      113.95      152.57      2.94 o 
   4   0   4       16.84       16.57      2.46 o 
   5   0   4     1123.16     1086.04     12.07 o 
   6   0   4       18.66       16.80      1.73 o 
   7   0   4       79.03       71.51     10.57 o 
   8   0   4       26.61       26.92      4.96 o 
   9   0   4       11.01        7.69      4.46 o 
  -8   1   4       34.65       39.76      5.87 o 
  -7   1   4       34.17       33.95      5.05 o 
  -6   1   4      180.07      171.35      8.59 o 
  -5   1   4       51.39       52.83      5.44 o 
  -4   1   4        9.89        6.44      1.56 o 
  -3   1   4      145.65      146.22      3.41 o 
  -2   1   4      251.22      183.70      3.52 o 
  -1   1   4     1481.11     1651.27     17.74 o 
   0   1   4     2112.57     2205.36     23.01 o 
   1   1   4      313.89      338.56      6.95 o 
   2   1   4     1289.74     1211.47     19.84 o 
   3   1   4      510.21      490.97      7.47 o 
   4   1   4      165.44      199.18      3.82 o 
   5   1   4       64.03       70.35      2.54 o 
   6   1   4      273.77      290.63      5.58 o 
   7   1   4      131.18      119.52      5.09 o 
   8   1   4       73.47       63.89      6.28 o 
   9   1   4        0.34        2.60      3.73 o 
  -7   2   4      177.89      185.03     10.07 o 
  -6   2   4      280.04      265.19     10.70 o 
  -5   2   4      235.73      236.24      6.47 o 
  -4   2   4      596.16      588.68     14.52 o 
  -3   2   4     2505.62     2306.35     19.68 o 
  -2   2   4     1170.70     1170.76     13.36 o 
  -1   2   4       51.74       53.33      1.53 o 
   0   2   4     1220.97     1219.81     13.74 o 
   1   2   4    10400.91    10078.50    136.30 o 
   2   2   4      446.82      441.56      9.72 o 
   3   2   4      737.53      769.79     15.46 o 
   4   2   4     3847.54     3935.33     59.26 o 
   5   2   4     1362.56     1359.13     18.35 o 
   6   2   4      310.05      314.68      7.74 o 
   7   2   4      431.26      419.30     10.40 o 
   8   2   4      250.96      264.57      8.16 o 
   9   2   4        7.06        8.44      4.17 o 
  -7   3   4        6.23        3.10      3.56 o 
  -6   3   4       14.01       19.17      3.94 o 
  -5   3   4       27.87       26.77      2.81 o 
  -4   3   4       48.15       45.20      4.04 o 
  -3   3   4      160.19      165.50      6.60 o 
  -2   3   4       25.57       19.80      2.49 o 
  -1   3   4      348.24      391.43      5.36 o 
   0   3   4      340.78      325.74     13.23 o 
   1   3   4      281.84      254.22      4.78 o 
   2   3   4      969.71     1044.06     18.70 o 
   3   3   4      237.47      252.64      7.88 o 
   4   3   4       76.81       39.11      3.77 o 
   5   3   4      491.84      507.89     13.82 o 
   6   3   4      116.75      120.87      4.97 o 
   7   3   4       13.13       15.02      2.64 o 
   8   3   4       56.95       51.89      4.28 o 
   9   3   4        0.23       -1.48      2.23 o 
  -7   4   4        0.39       -0.55      3.10 o 
  -6   4   4       52.62       54.08      4.24 o 
  -5   4   4      124.88      131.88      5.42 o 
  -4   4   4      217.66      234.35      9.20 o 
  -3   4   4      225.77      227.25      8.27 o 
  -2   4   4      389.47      358.77     10.10 o 
  -1   4   4     1000.20      977.91     24.67 o 
   0   4   4      489.84      461.92      6.99 o 
   1   4   4       50.49       69.22      2.57 o 
   2   4   4       64.10       49.62      3.23 o 
   3   4   4      338.66      266.61      8.55 o 
   4   4   4     1519.34     1452.73     27.19 o 
   5   4   4        3.98        2.28      2.03 o 
   6   4   4      191.62      169.46      8.52 o 
   7   4   4      577.15      596.00     17.64 o 
   8   4   4      229.52      222.89      7.89 o 
   9   4   4        0.43        1.26      4.12 o 
  -6   5   4        5.34        3.66      2.62 o 
  -5   5   4       30.28       25.41      5.04 o 
  -4   5   4       88.61       95.49      4.77 o 
  -3   5   4      331.98      329.11     10.60 o 
  -2   5   4      158.64      139.07      6.45 o 
  -1   5   4       82.56       82.32      4.84 o 
   0   5   4       16.22       10.54      1.93 o 
   1   5   4       37.11       55.91      2.55 o 
   2   5   4        3.32        2.16      1.01 o 
   3   5   4      427.67      411.30      8.03 o 
   4   5   4       54.41       67.55      5.03 o 
   5   5   4        7.66       10.85      3.21 o 
   6   5   4      613.83      595.35     17.26 o 
   7   5   4      218.09      198.72     10.24 o 
   8   5   4      105.39       81.94      7.58 o 
   9   5   4        3.26        2.58      3.85 o 
  -5   6   4        3.57        3.42      3.56 o 
  -4   6   4      346.69      326.47      8.95 o 
  -3   6   4      418.66      428.84     12.90 o 
  -2   6   4       53.69       44.32      4.19 o 
  -1   6   4        6.55        9.74      2.45 o 
   0   6   4      866.73      809.17     11.53 o 
   1   6   4      260.89      238.87      4.46 o 
   2   6   4      116.49      133.90      4.23 o 
   3   6   4      221.23      221.81      5.95 o 
   4   6   4      116.80      126.36      4.86 o 
   5   6   4      406.64      440.11     14.14 o 
   6   6   4      698.56      675.22     19.15 o 
   7   6   4       51.59       46.23      5.93 o 
   8   6   4        0.18        3.83      3.87 o 
   9   6   4       22.42       49.29      7.10 o 
  -5   7   4      177.93      166.21      7.16 o 
  -4   7   4      751.40      742.94     14.69 o 
  -3   7   4      249.60      248.85     11.43 o 
  -2   7   4       28.51       25.70      3.58 o 
  -1   7   4       95.43       83.56      5.61 o 
   0   7   4      451.57      373.71     11.83 o 
   1   7   4      470.59      463.02      6.98 o 
   2   7   4      379.14      408.15      6.81 o 
   3   7   4      251.52      249.54      6.68 o 
   4   7   4      424.93      455.01      9.95 o 
   5   7   4      307.56      333.22      8.82 o 
   6   7   4       68.17       71.54      6.83 o 
   7   7   4        5.70        5.45      3.58 o 
   8   7   4       12.61       15.52      4.80 o 
   9   7   4      166.34      172.92     11.58 o 
  -4   8   4        2.14        1.38      3.60 o 
  -3   8   4       23.10       23.90      3.42 o 
  -2   8   4       63.84       71.35      5.84 o 
  -1   8   4       50.72       54.96      5.15 o 
   0   8   4      632.37      630.39     17.09 o 
   1   8   4       90.50      100.34      6.60 o 
   2   8   4      140.02      152.19      5.15 o 
   3   8   4       46.13       47.05      6.53 o 
   4   8   4       92.22       82.97      4.59 o 
   5   8   4        0.35       -2.62      1.75 o 
   6   8   4       15.24       12.44      2.83 o 
   7   8   4       50.64       58.40      6.91 o 
   8   8   4        2.33       -0.29      3.54 o 
  -3   9   4       54.67       66.88      8.19 o 
  -2   9   4      390.04      403.08     10.50 o 
  -1   9   4       89.38      104.71      7.10 o 
   0   9   4       81.01       72.73      6.22 o 
   1   9   4      254.03      268.35     11.23 o 
   2   9   4      744.62      707.40     10.44 o 
   3   9   4       55.72       53.16      5.08 o 
   4   9   4        4.86        4.29      2.08 o 
   5   9   4      574.09      560.10     12.79 o 
   6   9   4      289.43      282.78      9.23 o 
   7   9   4       36.87       45.71      6.62 o 
   8   9   4        2.66        7.63      4.13 o 
  -2  10   4        1.92        1.63      4.32 o 
  -1  10   4       21.88       14.49      4.84 o 
   0  10   4       56.26       53.77      5.82 o 
   1  10   4      304.93      304.00     12.46 o 
   2  10   4       88.55       97.51      7.73 o 
   3  10   4      127.11      125.87      5.92 o 
   4  10   4       46.47       46.54      4.17 o 
   5  10   4        7.97       13.24      3.14 o 
   6  10   4       11.89       16.35      3.47 o 
   7  10   4        0.34       -0.56      2.42 o 
   0  11   4      132.87      119.15      9.70 o 
   1  11   4      104.42      100.34      8.59 o 
   2  11   4        4.92       -1.88      3.33 o 
   3  11   4      189.76      197.46     11.08 o 
   4  11   4       74.57       83.63      8.08 o 
   5  11   4        3.26        5.53      2.82 o 
   6  11   4       42.11       35.19      4.52 o 
   2  12   4       84.03       79.77      8.21 o 
   3  12   4       50.57       42.59      6.22 o 
   4  12   4       62.44       84.44      8.44 o 
  -3 -11   5        3.10       -4.36      3.02 o 
  -2 -11   5       27.18       32.30      5.70 o 
  -1 -11   5       12.47       20.28      4.90 o 
  -5 -10   5       40.89       35.88      5.84 o 
  -4 -10   5       11.60        9.57      4.21 o 
  -3 -10   5       11.82        2.43      3.41 o 
  -2 -10   5       43.08       54.80      6.12 o 
  -1 -10   5      436.82      463.16     21.02 o 
   0 -10   5       31.67       34.04      5.49 o 
   1 -10   5        1.10        4.50      4.04 o 
  -6  -9   5        5.54        1.78      3.21 o 
  -5  -9   5        0.15       -1.97      2.76 o 
  -4  -9   5       23.81       33.16      5.17 o 
  -3  -9   5        1.21        3.21      3.00 o 
  -2  -9   5      471.51      475.24     15.40 o 
  -1  -9   5       45.25       42.13      3.58 o 
   0  -9   5        9.40        9.06      2.41 o 
   1  -9   5       15.24       20.51      4.48 o 
   2  -9   5       67.09       74.55      7.60 o 
   3  -9   5       21.42       19.40      5.59 o 
  -7  -8   5        0.29        2.35      3.35 o 
  -6  -8   5        0.05        1.47      2.91 o 
  -5  -8   5        6.32       14.26      4.13 o 
  -4  -8   5        2.58        3.31      2.79 o 
  -3  -8   5      210.46      208.63      9.80 o 
  -2  -8   5       50.12       63.91      3.73 o 
  -1  -8   5       73.10       75.26      6.31 o 
   0  -8   5       10.35       16.12      2.48 o 
   1  -8   5       27.10       46.05      3.63 o 
   2  -8   5      275.39      305.61     13.24 o 
   3  -8   5       25.39       18.33      5.03 o 
   4  -8   5       19.22       25.18      5.87 o 
  -8  -7   5        7.87       10.19      3.17 o 
  -7  -7   5       47.36       59.94      4.64 o 
  -6  -7   5        6.18        9.55      2.48 o 
  -5  -7   5      110.67      121.53      7.67 o 
  -4  -7   5      215.79      216.06      9.68 o 
  -3  -7   5       40.37       35.13      4.38 o 
  -2  -7   5      222.75      200.67      5.63 o 
  -1  -7   5      115.29      107.00      4.32 o 
   0  -7   5        4.31        3.80      1.60 o 
   1  -7   5      418.58      430.53      9.22 o 
   2  -7   5       50.64       42.38      5.47 o 
   3  -7   5       81.58       85.80      7.52 o 
   4  -7   5      276.43      317.01     14.01 o 
   5  -7   5       61.48       65.13      7.67 o 
  -8  -6   5       56.48       60.59      4.92 o 
  -7  -6   5       57.71       62.51      8.09 o 
  -6  -6   5       23.02       25.11      3.04 o 
  -5  -6   5       10.51       12.60      2.27 o 
  -4  -6   5      168.58      158.35      5.24 o 
  -3  -6   5        2.26        3.94      2.39 o 
  -2  -6   5      741.14      751.48     13.61 o 
  -1  -6   5        0.57        3.74      1.30 o 
   0  -6   5       44.68       42.12      2.72 o 
   1  -6   5      160.56      157.07      5.11 o 
   2  -6   5       97.92       94.92      4.14 o 
   3  -6   5       54.43       47.19      5.47 o 
   4  -6   5       69.02       55.38      6.22 o 
   5  -6   5       34.50       31.09      5.51 o 
   6  -6   5       10.99       10.37      4.69 o 
  -8  -5   5        5.21        5.38      2.68 o 
  -7  -5   5      107.04      129.10      6.63 o 
  -6  -5   5      423.95      431.54     17.11 o 
  -5  -5   5       66.17       64.01      3.74 o 
  -4  -5   5        2.17        2.64      1.47 o 
  -3  -5   5     1201.00     1241.43     29.22 o 
  -2  -5   5     1262.32     1219.54     15.49 o 
  -1  -5   5      359.27      336.97      8.80 o 
   0  -5   5      723.16      705.82     11.65 o 
   1  -5   5      952.75      921.61     24.45 o 
   2  -5   5      667.26      668.49     11.04 o 
   3  -5   5      293.62      301.63      7.04 o 
   4  -5   5      502.36      453.58     14.81 o 
   5  -5   5      212.62      205.07     10.41 o 
   6  -5   5      186.62      188.25     10.72 o 
  -8  -4   5        0.08       -2.17      2.09 o 
  -7  -4   5      104.55      114.62     12.34 o 
  -6  -4   5        3.33        4.76      2.08 o 
  -5  -4   5       23.62       26.27      2.62 o 
  -4  -4   5      266.21      261.12      6.38 o 
  -3  -4   5      269.87      246.00      5.69 o 
  -2  -4   5      693.91      795.76      8.82 o 
  -1  -4   5        1.54        0.69      0.81 o 
   0  -4   5      411.87      362.04      6.73 o 
   1  -4   5      815.40      839.09     22.75 o 
   2  -4   5      232.25      238.70      5.67 o 
   3  -4   5        1.82        3.42      1.27 o 
   4  -4   5       54.20       62.45      3.32 o 
   5  -4   5        0.71        2.77      2.74 o 
   6  -4   5        1.00        4.94      3.41 o 
   7  -4   5        6.50       11.06      4.36 o 
  -8  -3   5        0.15        4.02      3.77 o 
  -7  -3   5        0.99        2.16      2.78 o 
  -6  -3   5        1.96       -2.17      1.45 o 
  -5  -3   5        0.39        0.38      1.33 o 
  -4  -3   5      867.88      845.20     12.79 o 
  -3  -3   5      184.70      171.59      4.54 o 
  -2  -3   5      154.61      164.73      5.24 o 
  -1  -3   5       11.37        7.74      0.78 o 
   0  -3   5     2855.28     2953.48     39.28 o 
   1  -3   5       43.45       66.22      5.61 o 
   2  -3   5      288.66      321.18      6.35 o 
   3  -3   5     1273.53     1107.31     11.64 o 
   4  -3   5     1144.13     1114.52     15.51 o 
   5  -3   5        4.39        4.23      1.55 o 
   6  -3   5        0.78        4.19      3.02 o 
   7  -3   5      316.92      302.11     12.42 o 
  -8  -2   5        8.48        6.37      4.02 o 
  -7  -2   5      128.99      135.34      8.27 o 
  -6  -2   5        7.65       13.04      2.28 o 
  -5  -2   5        0.44        1.03      1.22 o 
  -4  -2   5      168.21      170.12      6.16 o 
  -3  -2   5     1337.42     1441.35     29.75 o 
  -2  -2   5     1818.27     1894.61     21.33 o 
  -1  -2   5     1270.57     1299.54     14.86 o 
   0  -2   5      422.37      463.99      6.95 o 
   1  -2   5      177.32      221.54      6.79 o 
   2  -2   5       18.38        9.21      1.27 o 
   3  -2   5     1269.14     1219.89     12.32 o 
   4  -2   5      279.75      264.72      5.41 o 
   5  -2   5      161.50      156.02      3.90 o 
   6  -2   5      365.08      377.98     11.88 o 
   7  -2   5       86.60       83.31      6.58 o 
  -8  -1   5       33.66       28.78      5.55 o 
  -7  -1   5       17.15       23.69      4.63 o 
  -6  -1   5       76.10       59.13      5.59 o 
  -5  -1   5        8.43       18.87      2.21 o 
  -4  -1   5      127.52      124.43      3.99 o 
  -3  -1   5      215.26      213.75      4.81 o 
  -2  -1   5     1932.11     1890.99     21.07 o 
  -1  -1   5     3063.58     3136.05     32.30 o 
   0  -1   5      139.46      148.68      4.63 o 
   1  -1   5       21.42       30.50      1.73 o 
   2  -1   5     1436.81     1467.26     17.01 o 
   3  -1   5       25.51       30.35      1.45 o 
   4  -1   5        4.03        2.00      0.82 o 
   5  -1   5      828.70      775.04      9.69 o 
   6  -1   5     1007.89      996.95     21.15 o 
   7  -1   5       11.16        7.22      2.19 o 
   8  -1   5      181.42      174.78      9.80 o 
  -8   0   5      197.78      231.80     11.83 o 
  -7   0   5        3.78       10.81      3.67 o 
  -6   0   5       11.60       10.81      3.29 o 
  -5   0   5      560.95      519.65     14.33 o 
  -4   0   5     1378.34     1400.13     17.62 o 
  -3   0   5      230.82      209.41      5.46 o 
  -2   0   5     1497.59     1476.19     16.97 o 
  -1   0   5     3137.34     3160.02     55.05 o 
   0   0   5     1098.16     1049.64     12.20 o 
   1   0   5     1228.86     1203.95     13.67 o 
   2   0   5     1776.13     1701.45     31.54 o 
   3   0   5      768.99      841.79     13.84 o 
   4   0   5      158.54      140.92      3.26 o 
   5   0   5     1600.74     1578.37     16.18 o 
   6   0   5      932.01      900.72     11.30 o 
   7   0   5      145.24      140.55      4.33 o 
   8   0   5      125.77      135.55      8.73 o 
   9   0   5      179.35      206.66     11.52 o 
  -8   1   5        8.51        5.59      3.92 o 
  -7   1   5       66.37       62.07      6.58 o 
  -6   1   5        0.51       -0.08      2.18 o 
  -5   1   5      311.92      324.30     11.16 o 
  -4   1   5      142.23      143.54      3.90 o 
  -3   1   5      115.89      144.50      5.08 o 
  -2   1   5       27.56       31.50      1.58 o 
  -1   1   5       12.12       14.05      1.01 o 
   0   1   5      759.89      883.00     10.72 o 
   1   1   5      952.40     1019.73     12.11 o 
   2   1   5      351.47      324.72      7.79 o 
   3   1   5      435.40      448.55     10.43 o 
   4   1   5       97.51      103.94      5.11 o 
   5   1   5        0.72        1.32      1.44 o 
   6   1   5      476.56      478.09      7.52 o 
   7   1   5        6.33        7.08      2.14 o 
   8   1   5        3.05        4.08      2.17 o 
   9   1   5       15.88       19.44      5.15 o 
  -7   2   5       19.13       21.76      4.88 o 
  -6   2   5      640.37      626.05     17.87 o 
  -5   2   5       58.25       77.65      5.68 o 
  -4   2   5       57.21       61.19      4.65 o 
  -3   2   5      701.93      693.31      9.24 o 
  -2   2   5     1110.95     1036.52     12.38 o 
  -1   2   5      715.54      687.22     12.87 o 
   0   2   5       14.21       17.58      1.73 o 
   1   2   5     4366.88     4448.07     45.14 o 
   2   2   5     2737.83     2676.33     40.05 o 
   3   2   5     2849.79     3023.57     46.13 o 
   4   2   5     2739.24     2904.13     45.79 o 
   5   2   5      276.96      255.82      9.07 o 
   6   2   5      159.22      154.59      5.50 o 
   7   2   5      125.69      121.89      5.31 o 
   8   2   5      288.22      269.95      9.74 o 
   9   2   5       25.96       31.08      5.64 o 
  -7   3   5       30.21       28.09      5.28 o 
  -6   3   5       97.50      103.92      7.29 o 
  -5   3   5      171.75      185.22      9.27 o 
  -4   3   5       34.24       33.47      3.81 o 
  -3   3   5      390.29      387.53     11.06 o 
  -2   3   5     2593.87     2362.45     38.92 o 
  -1   3   5      904.20      881.11     26.02 o 
   0   3   5      588.87      614.66      8.33 o 
   1   3   5     1773.14     1671.25     19.19 o 
   2   3   5      961.23     1004.90     18.31 o 
   4   3   5      329.58      321.80      9.95 o 
   5   3   5      594.33      525.17     14.16 o 
   6   3   5        1.86        1.84      2.45 o 
   7   3   5        4.57        6.20      3.20 o 
   8   3   5       42.86       35.00      3.77 o 
   9   3   5        3.86        4.48      2.60 o 
  -6   4   5        2.65        5.05      3.27 o 
  -5   4   5       15.78       17.11      3.66 o 
  -4   4   5       17.13       16.76      3.23 o 
  -3   4   5      154.55      143.80      6.83 o 
  -2   4   5       89.41       74.80      4.73 o 
  -1   4   5     2179.61     2288.21     24.61 o 
   0   4   5       77.26       74.02      2.40 o 
   1   4   5       98.12      165.46      4.08 o 
   2   4   5       24.78       41.20      3.14 o 
   3   4   5       81.84       95.69      5.05 o 
   4   4   5     1739.82     1759.02     31.73 o 
   5   4   5      170.09      165.17      7.83 o 
   6   4   5       11.08       12.59      3.60 o 
   7   4   5      159.99      167.03      9.01 o 
   8   4   5      142.19      148.70      9.47 o 
   9   4   5       15.89       13.62      4.80 o 
  -6   5   5      100.71       93.78      5.55 o 
  -5   5   5       16.22       18.42      5.33 o 
  -4   5   5       40.18       39.76      4.59 o 
  -3   5   5      103.14       94.20      5.78 o 
  -2   5   5     1137.71     1090.02     22.62 o 
  -1   5   5     1155.87     1171.25     23.52 o 
   0   5   5     1343.20     1256.99     15.55 o 
   1   5   5      174.33      149.56      4.14 o 
   2   5   5        5.52        3.94      1.61 o 
   3   5   5     2501.95     2473.99     40.62 o 
   4   5   5      982.46      960.47     21.01 o 
   5   5   5       74.69       81.09      5.99 o 
   6   5   5      321.47      287.58     11.62 o 
   7   5   5      463.76      448.15     15.67 o 
   8   5   5       64.87       72.31      7.14 o 
   9   5   5        0.21       -1.61      3.54 o 
  -5   6   5       46.98       52.05      7.98 o 
  -4   6   5        3.79        3.77      2.18 o 
  -3   6   5       92.24       97.59      6.28 o 
  -2   6   5       17.61       11.35      2.81 o 
  -1   6   5       16.51       18.35      3.25 o 
   0   6   5      208.08      183.80      4.51 o 
   1   6   5       24.66       30.20      2.22 o 
   2   6   5       87.66       95.54      5.07 o 
   3   6   5      304.44      276.70      9.49 o 
   4   6   5       37.77       44.09      4.46 o 
   5   6   5        5.88       11.84      3.21 o 
   6   6   5       64.87       66.21      6.22 o 
   7   6   5        6.39        4.11      3.62 o 
   8   6   5       27.88       21.57      5.20 o 
   9   6   5       18.73       16.09      5.19 o 
  -5   7   5       29.48       27.74      4.06 o 
  -4   7   5      407.96      427.96     10.85 o 
  -3   7   5      622.60      657.24     17.80 o 
  -2   7   5        0.64       17.93      3.48 o 
  -1   7   5        8.40        7.96      2.76 o 
   0   7   5      508.68      505.02     14.52 o 
   1   7   5     1157.38     1224.31     16.98 o 
   2   7   5      740.94      724.18     12.21 o 
   3   7   5      930.91      933.61     20.72 o 
   4   7   5     1141.43     1124.79     24.67 o 
   5   7   5      589.50      549.01     16.55 o 
   6   7   5        0.80        5.66      3.02 o 
   7   7   5        0.51       -1.57      2.99 o 
   8   7   5        3.93        5.13      4.04 o 
   9   7   5      204.37      183.35     11.92 o 
  -4   8   5      120.16      128.09      6.46 o 
  -3   8   5        7.00        7.47      2.98 o 
  -2   8   5        2.11        0.94      2.16 o 
  -1   8   5       80.96       77.46      6.01 o 
   0   8   5        2.24        2.18      2.20 o 
   1   8   5      137.08      132.15      7.52 o 
   2   8   5      178.81      157.23      6.13 o 
   3   8   5      931.05      918.13     21.14 o 
   4   8   5      441.90      420.19     14.03 o 
   5   8   5        0.62        0.17      2.68 o 
   6   8   5       18.17       15.75      4.48 o 
   7   8   5       79.31       75.05      7.39 o 
   8   8   5        7.76        5.89      4.50 o 
  -3   9   5        5.20        9.38      4.68 o 
  -2   9   5       74.20       77.64      5.15 o 
  -1   9   5      285.92      304.92     12.15 o 
   0   9   5        5.60        1.63      2.76 o 
   1   9   5       24.54       24.61      4.36 o 
   2   9   5      555.68      555.61     17.09 o 
   3   9   5      598.71      585.86      9.73 o 
   4   9   5       93.92       99.95      6.39 o 
   5   9   5       10.77        6.08      3.39 o 
   6   9   5      229.85      231.84     12.11 o 
   7   9   5       83.57       74.97      7.94 o 
   8   9   5       31.50       19.54      5.36 o 
  -2  10   5      136.94      149.35     11.21 o 
  -1  10   5       24.49       29.28      4.92 o 
   0  10   5       16.56       19.25      4.40 o 
   1  10   5      239.24      234.31     11.27 o 
   2  10   5      630.87      618.64     19.10 o 
   3  10   5      101.64      101.89      8.06 o 
   4  10   5      198.14      193.29      7.24 o 
   5  10   5      198.92      185.15     10.58 o 
   6  10   5      127.32      148.18     10.08 o 
   7  10   5       35.37       22.66      5.55 o 
   0  11   5        2.41        2.72      3.94 o 
   1  11   5       86.71       93.88      8.23 o 
   2  11   5       20.77       20.72      5.20 o 
   3  11   5       99.96       87.12      7.90 o 
   4  11   5       91.32       90.36      5.72 o 
   5  11   5        0.33       -0.34      2.99 o 
   6  11   5        2.80        2.53      3.64 o 
   3  12   5      195.91      196.73     12.09 o 
   4  12   5      129.78      137.96     10.56 o 
  -5 -10   6        0.05        1.89      3.44 o 
  -4 -10   6       81.29       89.30      7.96 o 
  -3 -10   6        0.09        4.84      3.65 o 
  -2 -10   6       21.61       19.06      4.71 o 
  -1 -10   6       56.91       75.81      4.80 o 
   0 -10   6       61.03       66.26      6.83 o 
   1 -10   6        6.98        7.41      4.19 o 
  -6  -9   6       10.84        7.79      3.94 o 
  -5  -9   6       83.48       65.48      6.95 o 
  -4  -9   6      107.92       84.25      7.39 o 
  -3  -9   6        0.32       -2.14      2.47 o 
  -2  -9   6       59.71       56.28      6.07 o 
  -1  -9   6      414.04      437.85     16.83 o 
   0  -9   6       25.97       26.87      3.22 o 
   1  -9   6        5.38        8.46      3.52 o 
   2  -9   6       98.40      111.08      8.86 o 
  -7  -8   6        9.64        7.44      4.17 o 
  -6  -8   6        7.94        9.93      4.00 o 
  -5  -8   6       54.39       55.74      6.18 o 
  -4  -8   6        5.16        9.78      3.58 o 
  -3  -8   6        0.23        2.01      2.74 o 
  -2  -8   6       84.81       78.79      3.97 o 
  -1  -8   6        0.24       -1.54      1.54 o 
   0  -8   6       41.54       39.51      4.98 o 
   1  -8   6       10.50       15.14      2.67 o 
   2  -8   6       78.43       92.80      7.52 o 
   3  -8   6       28.70       26.64      5.68 o 
   4  -8   6       50.31       48.20      7.02 o 
  -7  -7   6        0.27       -2.04      2.16 o 
  -6  -7   6        3.34        7.51      2.38 o 
  -5  -7   6      140.43      166.57      9.09 o 
  -4  -7   6      211.34      208.27      9.93 o 
  -3  -7   6      267.35      275.49     10.89 o 
  -2  -7   6       83.14       81.06      3.73 o 
  -1  -7   6        7.35        5.16      1.70 o 
   0  -7   6       51.68       54.70      3.52 o 
   1  -7   6      250.89      282.23      8.15 o 
   2  -7   6      339.24      338.25      8.52 o 
   3  -7   6       15.93       13.05      4.09 o 
   4  -7   6      182.05      188.88     11.14 o 
   5  -7   6      259.85      256.74     13.30 o 
  -8  -6   6        1.75        2.03      3.59 o 
  -7  -6   6      109.93      120.28      9.46 o 
  -6  -6   6       29.06       25.29      4.66 o 
  -5  -6   6       75.96       80.66      4.41 o 
  -4  -6   6        8.94        8.57      1.89 o 
  -3  -6   6       14.30       15.10      3.39 o 
  -2  -6   6      283.16      260.18      6.09 o 
  -1  -6   6      137.01      132.50      4.58 o 
   0  -6   6       67.39       60.94      3.30 o 
   1  -6   6        7.20       11.70      1.98 o 
   2  -6   6      123.44      119.29      4.78 o 
   3  -6   6        1.72        3.48      2.54 o 
   4  -6   6       78.82       83.93      7.46 o 
   5  -6   6       63.20       63.18      7.00 o 
  -8  -5   6        2.20        1.81      2.48 o 
  -7  -5   6       11.91       17.59      3.02 o 
  -6  -5   6       55.78       55.64      4.03 o 
  -5  -5   6      340.16      304.06      7.76 o 
  -4  -5   6      140.32      130.65      4.75 o 
  -3  -5   6        2.01        4.23      1.42 o 
  -2  -5   6     1452.69     1462.82     18.95 o 
  -1  -5   6     1150.48     1153.91     15.40 o 
   0  -5   6      221.09      230.95      5.71 o 
   1  -5   6        1.63        0.45      1.54 o 
   2  -5   6       97.84      103.77      4.10 o 
   3  -5   6      121.85      121.51      4.55 o 
   4  -5   6      105.61      100.59      7.14 o 
   5  -5   6      152.86      136.97      8.74 o 
   6  -5   6       51.08       50.92      6.35 o 
  -8  -4   6       15.45       12.78      4.52 o 
  -7  -4   6        6.09       13.86      7.05 o 
  -6  -4   6      557.38      548.45     11.31 o 
  -5  -4   6       33.58       39.38      3.05 o 
  -4  -4   6      122.43      116.30      4.76 o 
  -3  -4   6      880.78      846.02     12.53 o 
  -2  -4   6      304.45      320.28      4.84 o 
  -1  -4   6      299.38      329.27      4.68 o 
   0  -4   6      457.97      385.48      7.19 o 
   1  -4   6      636.74      571.15     21.53 o 
   2  -4   6      188.43      196.56     12.06 o 
   3  -4   6       12.18       14.09      1.93 o 
   4  -4   6       68.51       72.62      5.66 o 
   5  -4   6       21.62       18.35      3.90 o 
   6  -4   6      123.99      111.58      7.83 o 
   7  -4   6       77.67       82.18      7.71 o 
  -8  -3   6       58.94       56.49      6.83 o 
  -7  -3   6       26.36       28.42      3.32 o 
  -6  -3   6      185.72      179.19      7.02 o 
  -5  -3   6        1.43        3.67      1.63 o 
  -4  -3   6      355.07      360.41      7.64 o 
  -3  -3   6      250.42      262.61      5.86 o 
  -2  -3   6       14.42       11.82      4.26 o 
  -1  -3   6      688.38      712.91     12.51 o 
   0  -3   6      699.84      602.70     12.69 o 
   1  -3   6      120.92      104.07      4.50 o 
   2  -3   6      425.74      437.12      7.93 o 
   3  -3   6      130.48      131.03      6.08 o 
   4  -3   6      675.91      679.57     11.32 o 
   5  -3   6       12.36        7.84      1.89 o 
   6  -3   6       26.21       22.04      4.34 o 
   7  -3   6        8.68       11.50      4.21 o 
  -8  -2   6        0.48        1.24      3.18 o 
  -7  -2   6        1.25        5.61      3.39 o 
  -6  -2   6      244.56      244.46      7.04 o 
  -5  -2   6      152.87      141.87      5.02 o 
  -4  -2   6      466.66      480.67      9.35 o 
  -3  -2   6     2637.44     2627.38     29.49 o 
  -2  -2   6       90.80       85.34      3.70 o 
  -1  -2   6      713.32      720.42     16.97 o 
   0  -2   6     1717.25     1575.30     18.12 o 
   1  -2   6      310.65      302.81      8.21 o 
   2  -2   6        7.48        1.35      1.65 o 
   3  -2   6     1676.17     1661.81     42.84 o 
   4  -2   6     2434.75     2353.39     21.99 o 
   5  -2   6      547.82      537.74     12.85 o 
   6  -2   6       26.39       24.17      2.62 o 
   7  -2   6      111.05      114.02      7.67 o 
  -8  -1   6        7.45        3.65      3.77 o 
  -7  -1   6       22.67       25.58      4.84 o 
  -6  -1   6        1.63        2.24      2.70 o 
  -5  -1   6        3.37        5.86      1.68 o 
  -4  -1   6      229.63      238.73      5.76 o 
  -3  -1   6        1.54        1.52      0.95 o 
  -2  -1   6       17.79       14.44      1.35 o 
  -1  -1   6      298.05      293.67      5.10 o 
   0  -1   6       38.97       35.93      4.26 o 
   1  -1   6     1278.68     1313.26     15.68 o 
   2  -1   6       46.69       41.20      2.17 o 
   3  -1   6       28.30       21.36      1.77 o 
   4  -1   6        2.56        1.74      0.92 o 
   5  -1   6        1.82        1.30      1.08 o 
   6  -1   6      154.63      166.49      6.68 o 
   7  -1   6       11.31       11.72      2.40 o 
  -8   0   6       96.16      128.07      9.26 o 
  -7   0   6      104.92      125.41      8.67 o 
  -6   0   6       45.41       47.00      5.22 o 
  -5   0   6       55.09       60.87      5.28 o 
  -4   0   6     1370.39     1309.57     17.03 o 
  -3   0   6      307.45      300.77     10.81 o 
  -2   0   6       12.64        6.59      1.04 o 
  -1   0   6     1666.54     1703.92     19.08 o 
   0   0   6     1470.31     1395.34     15.93 o 
   1   0   6     1096.48     1134.37     13.40 o 
   2   0   6       80.01       70.55      3.50 o 
   3   0   6     1318.00     1244.26     15.52 o 
   4   0   6       29.44       26.53      2.04 o 
   5   0   6      471.47      452.86      6.98 o 
   6   0   6     1225.00     1221.17     14.13 o 
   7   0   6       13.77        9.05      1.85 o 
   8   0   6        1.12        2.76      3.29 o 
  -7   1   6        3.86        2.33      3.04 o 
  -6   1   6        3.88        4.44      3.00 o 
  -5   1   6      362.76      349.41     11.90 o 
  -4   1   6      480.14      455.46     12.78 o 
  -3   1   6       98.16       99.34      3.16 o 
  -2   1   6       63.22       76.55      2.54 o 
  -1   1   6     2709.69     2785.78     36.18 o 
   0   1   6     2387.89     2366.53     25.39 o 
   1   1   6      283.51      344.30      5.67 o 
   2   1   6     1948.80     2051.89     31.78 o 
   3   1   6      888.79      963.19     18.08 o 
   4   1   6        1.28        0.00      1.36 o 
   5   1   6      478.88      442.04      8.41 o 
   6   1   6       23.67       31.84      2.34 o 
   7   1   6        1.04        1.11      2.72 o 
   8   1   6       33.02       35.08      7.55 o 
   9   1   6      125.16      140.91      9.89 o 
  -7   2   6       14.07       26.31      5.32 o 
  -6   2   6      124.41      130.23      8.08 o 
  -5   2   6      314.84      297.72     11.21 o 
  -4   2   6      232.78      243.61      9.24 o 
  -3   2   6      107.59      114.43      5.78 o 
  -2   2   6      757.60      796.95     10.36 o 
  -1   2   6      160.17      144.36      3.64 o 
   0   2   6       15.23       12.83      2.50 o 
   1   2   6      380.86      321.14      5.60 o 
   2   2   6     1852.11     1960.23     30.77 o 
   3   2   6      456.51      473.29     11.25 o 
   4   2   6      280.37      239.06      8.19 o 
   5   2   6        2.48        2.09      1.91 o 
   6   2   6       44.28       59.72      5.24 o 
   7   2   6       35.86       40.20      4.82 o 
   8   2   6       70.94       68.17      6.22 o 
   9   2   6       45.51       41.33      5.08 o 
  -7   3   6        8.02        5.20      3.52 o 
  -6   3   6      431.48      422.26     14.85 o 
  -5   3   6      162.11      168.45      8.46 o 
  -4   3   6        1.50        3.50      2.10 o 
  -3   3   6      667.56      649.10     15.77 o 
  -2   3   6     1664.37     1580.36     28.61 o 
  -1   3   6      602.50      547.34      7.73 o 
   0   3   6     2483.13     2579.43     27.74 o 
   1   3   6     4684.80     4743.18     71.38 o 
   2   3   6     5840.78     6157.04     86.78 o 
   3   3   6      230.57      218.08      7.46 o 
   4   3   6       92.18       85.57      5.11 o 
   5   3   6      398.45      385.25     11.92 o 
   6   3   6      250.16      250.88     10.29 o 
   7   3   6       11.54       13.62      3.98 o 
   8   3   6       35.22       38.16      5.40 o 
   9   3   6       10.06       10.54      4.15 o 
  -6   4   6       28.29       23.13      4.76 o 
  -5   4   6        5.95        5.45      3.12 o 
  -4   4   6       21.36       25.07      3.94 o 
  -3   4   6       60.71       58.88      4.88 o 
  -2   4   6      177.76      167.79      7.21 o 
  -1   4   6     1735.71     1711.06     37.08 o 
   0   4   6       51.82       44.58      4.61 o 
   1   4   6       19.38       15.02      1.46 o 
   2   4   6       91.65      110.83      4.94 o 
   3   4   6       57.26       69.15      4.44 o 
   4   4   6       61.50       59.09      4.57 o 
   5   4   6      543.10      600.65     16.00 o 
   6   4   6      127.09      135.36      8.06 o 
   7   4   6       65.85       52.14      5.86 o 
   8   4   6        5.41        6.26      3.69 o 
   9   4   6        1.04        0.08      3.88 o 
  -6   5   6       53.22       48.66      6.30 o 
  -5   5   6      138.55      129.26      6.12 o 
  -4   5   6      188.76      202.74      9.28 o 
  -3   5   6      349.21      320.76     11.17 o 
  -2   5   6        6.94       10.58      2.62 o 
  -1   5   6     1413.46     1390.31     27.25 o 
   0   5   6     1797.87     1754.59     20.54 o 
   1   5   6      404.13      353.68      6.83 o 
   2   5   6      524.82      502.87     12.06 o 
   3   5   6      412.09      384.75     11.16 o 
   4   5   6     4290.49     4291.42     66.51 o 
   5   5   6      603.42      646.35     17.32 o 
   6   5   6       55.41       50.31      5.49 o 
   7   5   6      340.39      332.28     13.24 o 
   8   5   6      369.82      390.38     15.25 o 
   9   5   6       57.45       74.03      7.88 o 
  -5   6   6       61.43       48.28      4.45 o 
  -4   6   6       37.22       33.77      4.84 o 
  -3   6   6        1.31        3.94      2.32 o 
  -2   6   6        5.03        3.96      2.33 o 
  -1   6   6      149.38      151.03      7.63 o 
   0   6   6      475.63      470.13     13.70 o 
   1   6   6      165.74      177.26      4.95 o 
   2   6   6       18.97       17.21      2.03 o 
   3   6   6     1091.17     1087.86     22.35 o 
   4   6   6       79.70       72.37      5.61 o 
   5   6   6      177.05      155.45      8.19 o 
   6   6   6        0.75        5.61      3.02 o 
   7   6   6      349.20      303.64     13.15 o 
   8   6   6        6.58        8.71      4.48 o 
   9   6   6       14.54       10.81      4.98 o 
  -4   7   6        8.76        7.80      2.85 o 
  -3   7   6      115.36      124.45      7.63 o 
  -2   7   6        0.53       -1.07      1.91 o 
  -1   7   6       80.28       89.34      6.18 o 
   0   7   6       57.85       67.26      5.66 o 
   1   7   6      318.45      343.01      8.74 o 
   2   7   6      340.25      331.81      7.82 o 
   3   7   6       84.48       83.79      5.55 o 
   4   7   6        5.99        6.68      2.85 o 
   5   7   6        1.32       -1.28      2.24 o 
   6   7   6      111.99      115.52      7.85 o 
   7   7   6        0.51        1.74      2.87 o 
   8   7   6       20.79       15.82      5.17 o 
   9   7   6       13.82       11.16      5.09 o 
  -4   8   6      151.95      165.79      7.47 o 
  -3   8   6       61.42       68.04      6.35 o 
  -2   8   6        1.38       -1.09      2.51 o 
  -1   8   6      102.25      100.15      7.14 o 
   0   8   6      375.09      377.69     13.45 o 
   1   8   6      138.80      130.86      7.88 o 
   2   8   6       49.83       43.35      3.29 o 
   3   8   6      205.86      180.31      8.40 o 
   4   8   6      332.29      338.65     12.36 o 
   5   8   6      228.11      214.12     10.47 o 
   6   8   6        1.09        1.47      2.99 o 
   7   8   6       17.98       13.53      4.09 o 
   8   8   6        3.66       12.84      4.84 o 
  -3   9   6       10.70        7.61      3.01 o 
  -2   9   6        5.18        2.35      3.29 o 
  -1   9   6      168.86      164.73      9.24 o 
   0   9   6      152.98      156.47      9.28 o 
   1   9   6        1.37        2.66      2.77 o 
   2   9   6        1.22        3.98      3.06 o 
   3   9   6       99.41      113.57      5.28 o 
   4   9   6       86.14       87.18      6.72 o 
   5   9   6       18.54       13.41      4.04 o 
   6   9   6       27.08       28.88      5.45 o 
   7   9   6        0.27        1.61      3.52 o 
   8   9   6       38.46       44.99      7.00 o 
  -1  10   6      242.23      274.32     12.30 o 
   0  10   6       43.49       34.19      5.45 o 
   1  10   6       75.52       71.22      6.75 o 
   2  10   6      583.87      615.96     19.40 o 
   3  10   6      229.38      227.69     11.48 o 
   4  10   6        0.40       -0.88      2.76 o 
   5  10   6       17.73       19.92      4.73 o 
   6  10   6      295.10      258.25     12.84 o 
   7  10   6      125.27      133.58      9.97 o 
   0  11   6       13.20       10.14      4.61 o 
   1  11   6       32.03       39.59      6.07 o 
   2  11   6       61.42       63.85      7.44 o 
   3  11   6       21.49       24.49      5.64 o 
   4  11   6       75.33       65.84      7.42 o 
   5  11   6       33.55       39.61      6.01 o 
   6  11   6       15.13       18.56      5.07 o 
  -4 -10   7       21.35       17.74      4.88 o 
  -3 -10   7       58.50       58.42      6.93 o 
  -2 -10   7        0.75        3.87      3.58 o 
  -1 -10   7        1.55       -0.36      2.09 o 
   0 -10   7       25.17       27.23      5.19 o 
  -6  -9   7       29.98       24.03      5.42 o 
  -5  -9   7        5.59        6.64      4.19 o 
  -4  -9   7      188.90      197.61     10.64 o 
  -3  -9   7       56.06       42.90      5.82 o 
  -2  -9   7        4.10        2.26      3.21 o 
  -1  -9   7      208.18      219.58      7.31 o 
   0  -9   7      252.33      265.85      9.92 o 
   1  -9   7        1.60       -1.57      2.99 o 
   2  -9   7        2.17        2.09      3.69 o 
  -6  -8   7        0.99        1.09      2.89 o 
  -5  -8   7       15.57        9.66      3.65 o 
  -4  -8   7       83.66       64.02      6.39 o 
  -3  -8   7       31.22       33.66      5.01 o 
  -2  -8   7        3.50        3.48      2.74 o 
  -1  -8   7       50.66       53.92      3.71 o 
   0  -8   7        0.55        2.38      2.05 o 
   1  -8   7       20.38       19.76      4.23 o 
   2  -8   7       41.90       46.94      6.05 o 
   3  -8   7      127.18      125.98      9.45 o 
  -7  -7   7        0.25        1.60      2.23 o 
  -6  -7   7        5.06        3.14      2.79 o 
  -5  -7   7       13.03       20.74      4.40 o 
  -4  -7   7        3.74       12.11      3.67 o 
  -3  -7   7      204.21      205.65      9.82 o 
  -2  -7   7       12.86       22.60      4.19 o 
  -1  -7   7        4.45        2.82      1.58 o 
   0  -7   7        5.47        1.61      1.77 o 
   1  -7   7       64.89       58.84      3.89 o 
   2  -7   7      616.66      628.80     12.34 o 
   3  -7   7       72.12       57.35      6.35 o 
   4  -7   7        1.14       -1.95      3.52 o 
  -7  -6   7        7.79       12.32      2.82 o 
  -6  -6   7        1.63        2.20      2.03 o 
  -5  -6   7      102.52      104.17      4.85 o 
  -4  -6   7      112.70      109.66      7.12 o 
  -3  -6   7        0.19        3.75      2.47 o 
  -2  -6   7      445.30      430.98      8.33 o 
  -1  -6   7      177.01      154.53      4.98 o 
   0  -6   7       77.33       71.21      3.73 o 
   1  -6   7      681.41      688.21     12.04 o 
   2  -6   7      368.69      360.98      8.51 o 
   3  -6   7       14.24       10.34      2.13 o 
   4  -6   7       78.21       78.91      7.21 o 
   5  -6   7      256.16      236.43     12.07 o 
  -7  -5   7       46.33       49.20      4.30 o 
  -6  -5   7       28.09       24.61      3.07 o 
  -5  -5   7       80.34       72.03      4.13 o 
  -4  -5   7       55.50       54.42      3.97 o 
  -3  -5   7      214.24      215.68      5.75 o 
  -2  -5   7      111.90      114.77      3.90 o 
  -1  -5   7       54.15       52.79      3.81 o 
   0  -5   7       90.84       94.44      3.80 o 
   1  -5   7       18.69       13.67      1.94 o 
   2  -5   7       50.98       49.16      3.72 o 
   3  -5   7        7.03       10.10      4.38 o 
   4  -5   7        8.18       10.03      3.41 o 
   5  -5   7       68.28       58.25      6.51 o 
   6  -5   7        8.86       13.95      4.57 o 
  -8  -4   7        3.00        3.87      4.00 o 
  -7  -4   7       60.15       75.29      5.24 o 
  -6  -4   7       86.86       93.41      4.86 o 
  -5  -4   7      177.07      180.30      5.91 o 
  -4  -4   7       95.12      100.03      4.10 o 
  -3  -4   7      284.14      266.19      6.25 o 
  -2  -4   7      715.72      682.57     13.59 o 
  -1  -4   7       59.05       61.39      2.80 o 
   0  -4   7       26.83       19.58      1.87 o 
   1  -4   7      636.48      560.96     17.23 o 
   2  -4   7      769.23      736.23     12.50 o 
   3  -4   7      150.04      177.11      5.39 o 
   4  -4   7       92.95       96.11      4.32 o 
   5  -4   7       89.04       86.81      6.77 o 
   6  -4   7      127.39      126.92      8.40 o 
   7  -4   7      210.54      203.68     11.33 o 
  -8  -3   7        0.03       -3.67      3.02 o 
  -7  -3   7        5.32       -0.63      2.70 o 
  -6  -3   7       33.15       33.12      3.23 o 
  -5  -3   7      405.35      371.83      8.53 o 
  -4  -3   7       28.12       27.40      2.41 o 
  -3  -3   7     1012.36      995.44     14.12 o 
  -2  -3   7      231.40      213.73      7.00 o 
  -1  -3   7      281.57      273.77      4.60 o 
   0  -3   7       86.82      109.44      3.52 o 
   1  -3   7      376.81      352.99      8.22 o 
   2  -3   7        9.45       47.84      3.87 o 
   3  -3   7        6.79        5.34      1.52 o 
   4  -3   7      259.47      257.94      6.64 o 
   5  -3   7       11.18       12.26      2.23 o 
   6  -3   7        0.37       -0.31      2.49 o 
   7  -3   7        2.84        1.51      3.44 o 
  -8  -2   7        3.88        1.97      3.60 o 
  -7  -2   7        9.08       10.91      3.98 o 
  -6  -2   7        1.53        3.10      1.92 o 
  -5  -2   7       71.09       72.82      3.90 o 
  -4  -2   7      752.85      718.20     19.28 o 
  -3  -2   7      363.48      355.95     14.42 o 
  -2  -2   7      680.37      697.56     10.18 o 
  -1  -2   7      288.98      349.43      5.97 o 
   0  -2   7     1477.15     1385.82     17.81 o 
   1  -2   7     1501.62     1440.13     17.63 o 
   2  -2   7      113.87      150.61      4.36 o 
   3  -2   7     1013.93      944.96     13.61 o 
   4  -2   7     2673.99     2670.99     30.79 o 
   5  -2   7      852.46      823.36     23.50 o 
   6  -2   7       10.90       11.65      2.26 o 
   7  -2   7       39.54       40.20      5.36 o 
   8  -2   7       99.84       94.60      7.75 o 
  -8  -1   7        0.14        2.41      3.75 o 
  -7  -1   7        0.14       -3.12      2.41 o 
  -6  -1   7       70.91       74.87      6.51 o 
  -5  -1   7      344.92      334.42      7.69 o 
  -4  -1   7      217.09      216.26      5.62 o 
  -3  -1   7      256.40      247.31      5.65 o 
  -2  -1   7      487.81      512.93      8.21 o 
  -1  -1   7       26.64       20.68      1.48 o 
   0  -1   7      437.53      463.94      6.92 o 
   1  -1   7        0.56        4.26      1.03 o 
   2  -1   7      100.17       74.43      3.30 o 
   3  -1   7     2443.43     2566.74     59.12 o 
   4  -1   7      630.25      649.38     10.62 o 
   5  -1   7        1.06       -0.04      1.37 o 
   6  -1   7        0.71        1.48      1.68 o 
   7  -1   7       71.07       75.19     10.39 o 
  -7   0   7       61.12       55.45      6.60 o 
  -6   0   7        1.30        4.38      2.83 o 
  -5   0   7       60.81       54.08      5.05 o 
  -4   0   7      151.61      159.84      4.77 o 
  -3   0   7       18.93       16.44      1.67 o 
  -2   0   7     1184.05     1221.04     15.24 o 
  -1   0   7     1012.55     1152.83     14.18 o 
   0   0   7       63.17       81.34      2.64 o 
   1   0   7       49.20       55.25      5.03 o 
   2   0   7     1687.74     1720.33     27.99 o 
   3   0   7       73.86       63.50      2.92 o 
   4   0   7       22.75       20.72      2.05 o 
   5   0   7        7.24       10.22      1.90 o 
   6   0   7       44.96       49.12      3.28 o 
   7   0   7      180.94      170.57      4.89 o 
  -7   1   7      212.46      221.59     11.39 o 
  -6   1   7        5.32        1.19      2.76 o 
  -5   1   7       79.34       74.01      5.95 o 
  -4   1   7     1202.43     1104.22     23.36 o 
  -3   1   7      227.82      226.26      5.08 o 
  -2   1   7       97.62       88.42      7.14 o 
  -1   1   7      150.24      118.22      4.00 o 
   0   1   7     1061.09     1005.28     13.50 o 
   1   1   7     3330.42     3478.52     36.41 o 
   2   1   7      628.84      681.50     13.66 o 
   3   1   7     2261.51     2402.69     37.87 o 
   4   1   7      106.70       84.19      4.78 o 
   5   1   7      210.17      211.77      8.30 o 
   6   1   7     1958.40     1937.92     34.98 o 
   7   1   7        0.58       -1.89      2.33 o 
   8   1   7       51.37       42.71      5.36 o 
  -7   2   7        0.42       -2.28      2.81 o 
  -6   2   7        2.44       -0.94      2.87 o 
  -5   2   7      291.40      269.40     10.79 o 
  -4   2   7       85.58       88.63      5.84 o 
  -3   2   7      244.19      224.17      8.44 o 
  -2   2   7      100.35      108.86      3.12 o 
  -1   2   7      123.12      119.40      3.20 o 
   0   2   7      428.19      394.28      6.57 o 
   1   2   7        1.47        4.35      3.49 o 
   2   2   7      492.58      513.01     11.25 o 
   3   2   7        7.16        8.92      1.93 o 
   4   2   7      126.69      136.59      6.28 o 
   5   2   7      697.41      668.11     16.26 o 
   6   2   7        0.76        0.67      2.49 o 
   7   2   7       91.40       93.95      6.89 o 
   8   2   7        1.15       -1.30      2.97 o 
   9   2   7       36.21       38.58      5.86 o 
  -6   3   7      173.47      179.75     10.14 o 
  -5   3   7      367.05      372.03     13.32 o 
  -4   3   7        6.19        6.68      2.70 o 
  -3   3   7       19.40       20.80      3.27 o 
  -2   3   7     1734.26     1607.26     29.53 o 
  -1   3   7      994.46      899.87     11.69 o 
   0   3   7      230.89      257.35     15.39 o 
   1   3   7      471.48      450.54     11.41 o 
   2   3   7     3382.33     3260.87     48.70 o 
   3   3   7      258.56      218.66      7.50 o 
   4   3   7      144.87      150.40      6.87 o 
   5   3   7      256.95      247.46      9.66 o 
   6   3   7     1552.54     1502.40     30.21 o 
   7   3   7      204.26      203.79      9.78 o 
   8   3   7       82.61      100.80      7.77 o 
   9   3   7       86.02       75.68      7.31 o 
  -6   4   7        2.45        1.84      3.58 o 
  -5   4   7        1.27       -1.00      2.56 o 
  -4   4   7       14.70       13.51      3.50 o 
  -3   4   7      221.97      197.84      8.53 o 
  -2   4   7      872.42      864.49     19.48 o 
  -1   4   7      120.29      134.89      3.39 o 
   0   4   7      903.36      935.66     12.33 o 
   1   4   7      273.20      239.92      7.32 o 
   2   4   7      141.10      125.18      5.24 o 
   3   4   7      445.21      529.18     13.22 o 
   4   4   7        3.34        3.37      2.05 o 
   5   4   7      758.77      747.13     18.45 o 
   6   4   7       78.33       82.72      6.43 o 
   7   4   7       18.67       11.61      3.75 o 
   8   4   7        3.94       17.93      4.55 o 
   9   4   7        0.86       -2.22      3.79 o 
  -5   5   7        0.30        0.23      2.70 o 
  -4   5   7       17.36       13.41      3.48 o 
  -3   5   7      279.64      281.48     10.87 o 
  -2   5   7        1.94       12.34      2.97 o 
  -1   5   7       46.04       42.35      4.38 o 
   0   5   7      279.84      292.09      5.72 o 
   1   5   7     1014.09      998.02     13.88 o 
   2   5   7        7.15        9.53      1.68 o 
   3   5   7       25.18       27.25      3.39 o 
   4   5   7      630.10      640.74     16.38 o 
   5   5   7     1492.29     1469.18     29.77 o 
   6   5   7        2.29        0.46      2.83 o 
   7   5   7        0.39        2.54      3.20 o 
   8   5   7      117.69      128.38      9.28 o 
   9   5   7      104.83      112.93      9.17 o 
  -5   6   7      247.56      247.29      8.74 o 
  -4   6   7      293.09      296.06     12.15 o 
  -3   6   7       30.76       34.56      4.71 o 
  -2   6   7        5.01        7.65      2.99 o 
  -1   6   7      225.78      202.64      9.11 o 
   0   6   7     1360.76     1333.44     27.61 o 
   1   6   7      497.40      521.00     16.15 o 
   2   6   7      133.15      135.16      4.67 o 
   3   6   7      857.09      820.06     18.47 o 
   4   6   7     1575.03     1529.92     29.77 o 
   5   6   7        3.82        2.07      2.24 o 
   6   6   7       39.67       35.96      4.99 o 
   7   6   7      250.89      244.87     11.92 o 
   8   6   7      400.55      391.32     16.13 o 
   9   6   7       14.64       21.11      5.84 o 
  -4   7   7        0.17        1.66      3.18 o 
  -3   7   7        0.91        3.21      2.81 o 
  -2   7   7       13.44       11.96      3.35 o 
  -1   7   7       13.97       13.41      3.43 o 
   0   7   7        7.38        2.09      1.99 o 
   1   7   7        0.64       -1.09      1.78 o 
   2   7   7      106.46      106.05      4.38 o 
   3   7   7      479.14      503.35     13.93 o 
   4   7   7        1.48        0.50      2.05 o 
   5   7   7      419.91      406.60     14.03 o 
   6   7   7       17.51       21.07      4.52 o 
   7   7   7      222.57      213.89     11.16 o 
   8   7   7        9.19        4.55      4.31 o 
   9   7   7        0.57        0.06      4.48 o 
  -3   8   7      135.57      158.69      9.43 o 
  -2   8   7       70.51       69.86      6.51 o 
  -1   8   7       73.24       68.60      6.30 o 
   0   8   7      254.82      275.72     11.60 o 
   1   8   7      408.15      411.60     14.43 o 
   2   8   7      367.20      369.46      8.69 o 
   3   8   7      248.59      254.96     16.25 o 
   4   8   7       84.63       79.85      6.35 o 
   5   8   7      155.01      150.94      8.92 o 
   6   8   7      364.51      359.30     14.49 o 
   7   8   7      143.05      153.75      9.97 o 
   8   8   7       38.23       45.24      6.75 o 
  -2   9   7        4.62        0.04      3.10 o 
  -1   9   7        5.69        4.46      3.21 o 
   0   9   7      337.00      318.39     13.03 o 
   1   9   7      167.82      169.40      9.61 o 
   2   9   7       27.24       30.35      5.05 o 
   3   9   7      151.85      135.49      5.71 o 
   4   9   7       10.32        9.74      3.39 o 
   5   9   7      111.19       91.87      7.33 o 
   6   9   7       17.72       16.25      4.29 o 
   7   9   7        0.19       -1.40      3.12 o 
   8   9   7        5.12       13.64      4.98 o 
  -1  10   7      215.06      227.13     11.54 o 
   0  10   7       95.74      104.11      8.27 o 
   1  10   7       38.90       39.95      5.76 o 
   2  10   7       37.18       40.64      5.89 o 
   3  10   7       45.10       49.62      6.35 o 
   4  10   7        6.46        5.12      2.46 o 
   5  10   7        6.09        1.86      2.91 o 
   6  10   7       69.79       66.61      7.46 o 
   7  10   7       41.54       47.38      7.12 o 
   1  11   7       12.14       14.71      5.03 o 
   2  11   7      111.18      116.00      9.30 o 
   3  11   7      133.21      120.84      9.70 o 
   4  11   7       14.64       14.31      4.61 o 
   5  11   7       16.53       16.49      4.55 o 
   6  11   7       52.10       41.06      6.56 o 
  -3 -10   8       57.81       60.73      7.37 o 
  -2 -10   8       13.01       11.31      4.36 o 
  -1 -10   8        0.90        9.41      4.27 o 
  -5  -9   8        7.88        1.88      3.83 o 
  -4  -9   8       90.41      105.38      8.59 o 
  -3  -9   8       63.84       71.26      7.10 o 
  -2  -9   8       17.53       16.04      4.55 o 
  -1  -9   8        1.58        1.83      3.67 o 
   0  -9   8      164.32      203.23     11.89 o 
   1  -9   8       43.30       43.28      5.87 o 
   2  -9   8        1.47        0.40      3.58 o 
  -6  -8   8        2.67        4.29      3.58 o 
  -5  -8   8       23.20       31.67      5.53 o 
  -4  -8   8      175.36      175.45     10.12 o 
  -3  -8   8       13.26        5.89      3.18 o 
  -2  -8   8       77.20       71.74      6.47 o 
  -1  -8   8      104.84      112.13      5.10 o 
   0  -8   8      182.97      190.15     10.83 o 
   1  -8   8        5.83        3.22      2.21 o 
   2  -8   8        1.75        2.01      3.08 o 
   3  -8   8      145.11      157.88     10.31 o 
  -6  -7   8       11.40       12.02      4.09 o 
  -5  -7   8        3.48        2.28      2.70 o 
  -4  -7   8       16.24       10.60      3.37 o 
  -3  -7   8       15.15       13.66      3.77 o 
  -2  -7   8       41.86       32.53      4.61 o 
  -1  -7   8        6.43        3.87      2.16 o 
   0  -7   8       73.33       71.48      7.89 o 
   1  -7   8       19.42       18.07      2.74 o 
   2  -7   8        0.97        0.10      1.98 o 
   3  -7   8      171.40      170.97     10.05 o 
   4  -7   8        0.93        0.94      3.69 o 
  -7  -6   8       14.14       12.02      3.01 o 
  -6  -6   8        2.24        2.36      2.71 o 
  -5  -6   8       72.97       72.90      6.49 o 
  -4  -6   8       28.60       32.59      4.61 o 
  -3  -6   8      334.87      328.00     11.98 o 
  -2  -6   8      327.29      323.77      7.33 o 
  -1  -6   8      355.30      363.10     13.64 o 
   0  -6   8       36.93       37.76      2.97 o 
   1  -6   8        5.60        5.23      4.68 o 
   2  -6   8     1175.83     1116.69     17.35 o 
   3  -6   8       52.50       48.56      3.69 o 
   4  -6   8       22.12       17.99      4.63 o 
   5  -6   8      255.39      282.89     13.61 o 
  -7  -5   8       21.88       26.79      3.60 o 
  -6  -5   8        0.53        1.32      2.00 o 
  -5  -5   8       83.80       75.17      4.28 o 
  -4  -5   8       83.07       83.21      6.90 o 
  -3  -5   8       65.34       78.38      5.70 o 
  -2  -5   8       43.70       43.44      2.74 o 
  -1  -5   8      359.90      322.52      9.38 o 
   0  -5   8      145.47      153.76      6.25 o 
   1  -5   8      337.60      347.27      7.90 o 
   2  -5   8        3.26        2.78      1.48 o 
   3  -5   8        1.24       -0.33      1.74 o 
   4  -5   8        4.05        4.19      1.88 o 
   5  -5   8       57.95       56.56      6.45 o 
   6  -5   8       35.75       43.95      6.28 o 
  -7  -4   8        6.11        5.89      2.85 o 
  -6  -4   8       81.94      100.62      5.14 o 
  -5  -4   8      301.26      308.98      8.10 o 
  -4  -4   8        2.32        4.09      3.23 o 
  -3  -4   8       26.56       30.35      4.03 o 
  -2  -4   8      589.89      543.96     14.29 o 
  -1  -4   8       20.39       18.73      1.98 o 
   0  -4   8       45.55       44.60      2.69 o 
   1  -4   8       38.74       37.39      3.25 o 
   2  -4   8      719.55      692.65     19.07 o 
   3  -4   8      246.32      240.54      6.59 o 
   4  -4   8       18.56       25.66      2.75 o 
   5  -4   8      170.98      159.38      8.96 o 
   6  -4   8       11.55        7.14      3.71 o 
  -7  -3   8        1.14        2.30      3.12 o 
  -6  -3   8      299.44      315.49      8.51 o 
  -5  -3   8       22.09       24.17      3.88 o 
  -4  -3   8       24.67       24.99      2.47 o 
  -3  -3   8      471.19      429.16      8.32 o 
  -2  -3   8      504.47      490.72      8.39 o 
  -1  -3   8       71.34       81.69      3.63 o 
   0  -3   8       42.58       42.43      2.47 o 
   1  -3   8      220.25      203.55      5.33 o 
   2  -3   8      453.91      438.68      8.46 o 
   3  -3   8       82.81       79.59      7.84 o 
   4  -3   8      285.17      283.64      8.08 o 
   5  -3   8       12.02       10.55      2.96 o 
   6  -3   8        0.71       -1.30      2.53 o 
   7  -3   8       29.14       29.70      5.40 o 
  -7  -2   8       19.56       17.80      4.71 o 
  -6  -2   8        4.66        4.23      3.12 o 
  -5  -2   8        2.41        2.43      1.82 o 
  -4  -2   8       32.96       40.57      2.83 o 
  -3  -2   8      461.27      445.84      8.37 o 
  -2  -2   8        3.72        6.18      1.92 o 
  -1  -2   8       24.05       21.54      1.60 o 
   0  -2   8        4.55        4.35      1.57 o 
   1  -2   8      447.76      421.90      7.73 o 
   2  -2   8       74.13       90.77      5.14 o 
   3  -2   8        8.16       12.68      1.87 o 
   4  -2   8      688.07      626.38     14.45 o 
   5  -2   8      139.23      143.39      5.29 o 
   6  -2   8        1.07        2.50      2.10 o 
   7  -2   8        0.37        2.03      3.00 o 
  -7  -1   8        0.09        0.92      3.37 o 
  -6  -1   8       71.26       76.12      6.77 o 
  -5  -1   8      247.32      239.26      6.63 o 
  -4  -1   8      581.78      573.84     10.21 o 
  -3  -1   8      343.67      332.28      6.94 o 
  -2  -1   8      206.17      208.11      4.96 o 
  -1  -1   8     1220.28     1178.16     14.79 o 
   0  -1   8     2893.62     2955.05     31.52 o 
   1  -1   8      186.35      201.46      4.78 o 
   2  -1   8        2.29        2.70      0.97 o 
   3  -1   8     1182.03     1118.71     15.40 o 
   4  -1   8     1824.73     1796.17     22.50 o 
   5  -1   8      138.56      141.21      5.03 o 
   6  -1   8        7.90        9.32      4.57 o 
   7  -1   8      206.76      203.10      6.73 o 
   8  -1   8      211.46      238.42     11.29 o 
  -7   0   8        6.48        2.77      3.52 o 
  -6   0   8        3.93        1.57      2.79 o 
  -5   0   8       20.44       21.83      3.98 o 
  -4   0   8       34.02       35.82      4.54 o 
  -3   0   8        0.46        1.10      1.08 o 
  -2   0   8       94.37       99.59      3.36 o 
  -1   0   8      296.82      255.79      5.27 o 
   0   0   8      153.85      133.55      3.61 o 
   1   0   8      231.46      199.46      6.17 o 
   2   0   8        4.47        5.27      1.13 o 
   3   0   8      583.52      606.66     13.74 o 
   4   0   8       11.72       13.00      2.76 o 
   5   0   8      254.61      253.98      7.15 o 
   6   0   8        8.83        6.40      2.08 o 
   7   0   8       59.84       63.70      4.11 o 
   8   0   8       28.37       24.53      4.61 o 
  -7   1   8      187.04      192.21     11.27 o 
  -6   1   8       51.69       63.05      6.31 o 
  -5   1   8       30.51       30.65      4.61 o 
  -4   1   8       27.05       27.96      3.98 o 
  -3   1   8      500.64      512.16     11.62 o 
  -2   1   8      377.57      369.87      6.78 o 
  -1   1   8      708.68      657.46     16.82 o 
   0   1   8      622.70      634.48      9.32 o 
   1   1   8     1242.63     1277.68     29.95 o 
   2   1   8     2562.84     2514.16     38.88 o 
   3   1   8      927.79      872.93     17.49 o 
   4   1   8       44.60       44.57      3.85 o 
   5   1   8      116.11       99.35      5.87 o 
   6   1   8      443.66      465.06     13.80 o 
   7   1   8      337.72      334.02     11.96 o 
   8   1   8        0.72        2.51      3.25 o 
  -7   2   8       61.33       59.99      7.18 o 
  -6   2   8        3.77        5.34      3.37 o 
  -5   2   8        0.52        6.16      3.16 o 
  -4   2   8      506.61      502.05     14.73 o 
  -3   2   8       92.02       83.54      5.63 o 
  -2   2   8      133.48      128.94      3.65 o 
  -1   2   8        0.71        1.01      0.77 o 
   0   2   8     1166.74     1332.65     16.44 o 
   1   2   8      968.83     1004.68     13.25 o 
   2   2   8      292.31      295.32      6.03 o 
   3   2   8      230.02      228.57      7.58 o 
   4   2   8        1.67        2.99      1.74 o 
   5   2   8        1.64        2.14      2.16 o 
   6   2   8      131.80      144.20      7.65 o 
   7   2   8      226.58      213.51      9.76 o 
   8   2   8        1.05       -0.96      3.06 o 
   9   2   8      103.18      116.82      8.44 o 
  -6   3   8       36.61       26.14      5.26 o 
  -5   3   8      214.86      215.90     10.37 o 
  -4   3   8      128.74      131.40      7.48 o 
  -3   3   8       37.94       38.84      4.19 o 
  -2   3   8        0.60        2.22      1.99 o 
  -1   3   8      247.50      263.32      5.33 o 
   0   3   8      118.67      104.11      3.32 o 
   1   3   8        1.60        1.64      0.94 o 
   2   3   8      843.15      855.09     12.50 o 
   3   3   8     1259.49     1326.30     24.30 o 
   4   3   8      282.76      297.34      9.78 o 
   5   3   8       29.54       26.77      3.90 o 
   6   3   8       40.44       43.80      4.94 o 
   7   3   8       76.11       83.10      6.62 o 
   8   3   8       36.14       40.53      5.57 o 
   9   3   8       64.40       71.54      7.42 o 
  -6   4   8       82.71       72.60      7.23 o 
  -5   4   8       96.95      111.59      7.90 o 
  -4   4   8       15.89       16.42      3.77 o 
  -3   4   8      104.23       99.65      6.68 o 
  -2   4   8      835.46      842.12     19.63 o 
  -1   4   8     2041.23     2022.32     36.45 o 
   0   4   8       33.55       49.86      2.44 o 
   1   4   8      174.96      166.89      4.47 o 
   2   4   8     2234.06     2210.01     26.13 o 
   3   4   8     1605.05     1517.08     27.27 o 
   4   4   8      526.26      546.25     14.58 o 
   5   4   8      177.10      161.58      7.98 o 
   6   4   8      371.78      383.24     13.41 o 
   7   4   8       92.79      109.37      8.02 o 
   8   4   8       91.43      106.60      8.42 o 
   9   4   8       46.43       58.27      7.06 o 
  -5   5   8        3.08        4.17      3.44 o 
  -4   5   8      125.40      115.65      7.81 o 
  -3   5   8       16.66       10.66      3.35 o 
  -2   5   8      964.82      896.91     21.30 o 
  -1   5   8      102.82      106.93      6.51 o 
   0   5   8       23.41       20.62      2.77 o 
   1   5   8      567.24      587.71      9.76 o 
   2   5   8      644.27      567.48      9.97 o 
   3   5   8       31.02       33.35      3.62 o 
   4   5   8      226.54      208.65      8.71 o 
   5   5   8      380.99      361.00     12.40 o 
   6   5   8      119.52      133.79      8.27 o 
   7   5   8       16.27       15.10      4.23 o 
   8   5   8        5.07        5.19      3.94 o 
   9   5   8        3.91        6.74      4.44 o 
  -5   6   8       61.88       65.42      7.08 o 
  -4   6   8       24.60       24.13      4.59 o 
  -3   6   8      178.59      160.01      8.84 o 
  -2   6   8        0.53        8.78      3.08 o 
  -1   6   8      323.14      310.81     11.54 o 
   0   6   8      726.75      747.59     19.17 o 
   1   6   8     1234.76     1201.88     20.44 o 
   2   6   8     1070.63     1101.52     16.21 o 
   3   6   8       67.88       72.56      5.03 o 
   4   6   8      503.26      515.73     14.94 o 
   5   6   8      153.79      182.76      9.07 o 
   6   6   8        1.38        4.04      2.81 o 
   7   6   8       81.96       77.19      7.41 o 
   8   6   8      272.35      263.34     12.99 o 
   9   6   8      145.41      165.75     11.25 o 
  -4   7   8        3.20        2.95      3.16 o 
  -3   7   8       10.87        8.34      3.50 o 
  -2   7   8        1.48       -1.61      2.41 o 
  -1   7   8        0.41       -0.21      2.41 o 
   0   7   8       51.87       46.79      5.20 o 
   1   7   8       88.56       79.47      6.30 o 
   2   7   8        0.56        0.88      1.51 o 
   3   7   8      675.00      658.67     12.42 o 
   4   7   8      188.57      185.30      8.92 o 
   5   7   8      383.25      354.58     13.03 o 
   6   7   8      317.41      288.41     12.38 o 
   7   7   8       77.93       77.04      7.39 o 
   8   7   8      125.10      116.28      9.53 o 
  -3   8   8       34.94       43.04      5.99 o 
  -2   8   8       65.55       81.92      6.81 o 
  -1   8   8       73.47       74.32      6.79 o 
   0   8   8      122.15      122.02      8.11 o 
   1   8   8       51.21       38.21      5.28 o 
   2   8   8      429.20      460.93     15.86 o 
   3   8   8      920.60      905.02     29.87 o 
   4   8   8      322.13      306.79     11.62 o 
   5   8   8        5.53       -0.13      2.56 o 
   6   8   8      108.58      103.83      8.11 o 
   7   8   8      290.37      292.14     13.53 o 
   8   8   8       92.60       92.42      8.80 o 
  -2   9   8       56.35       67.11      6.91 o 
  -1   9   8       14.70        9.43      3.64 o 
   0   9   8      143.54      129.51      9.03 o 
   1   9   8      525.12      475.66     16.51 o 
   2   9   8      196.53      188.13     10.33 o 
   3   9   8       33.26       34.37      5.49 o 
   4   9   8       54.12       62.67     10.37 o 
   5   9   8      321.58      327.40     13.30 o 
   6   9   8      100.05      100.99      8.04 o 
   7   9   8       78.57       84.46      8.29 o 
   8   9   8        0.95        1.66      3.96 o 
  -1  10   8        2.28        3.88      3.81 o 
   0  10   8       36.55       37.60      5.99 o 
   1  10   8        0.39       -2.39      2.70 o 
   2  10   8        0.37        1.78      3.20 o 
   3  10   8        1.09       -0.63      3.27 o 
   4  10   8        3.58        3.15      2.30 o 
   5  10   8        7.06       10.03      3.73 o 
   6  10   8       22.14       23.00      5.32 o 
   7  10   8        1.63        2.89      3.64 o 
   1  11   8       11.94       14.93      4.98 o 
   2  11   8       41.61       44.36      6.77 o 
   3  11   8      160.28      165.48     11.00 o 
   4  11   8      137.09      147.32     10.83 o 
   5  11   8       10.72       17.98      3.60 o 
  -4  -9   9        0.09       -2.39      3.12 o 
  -3  -9   9       29.88       34.58      5.84 o 
  -2  -9   9        6.50        2.33      3.48 o 
  -1  -9   9       29.26       30.79      5.61 o 
   0  -9   9       18.06       24.30      3.35 o 
   1  -9   9       24.54       26.55      5.35 o 
  -5  -8   9       21.31       29.70      5.36 o 
  -4  -8   9      119.45      124.22      8.78 o 
  -3  -8   9       51.00       63.41      6.79 o 
  -2  -8   9       74.37       72.79      6.98 o 
  -1  -8   9        2.42        4.04      2.17 o 
   0  -8   9      278.51      300.76      8.60 o 
   1  -8   9      115.41      105.38      5.33 o 
   2  -8   9        7.22        4.25      3.62 o 
   3  -8   9       53.03       52.41      6.81 o 
  -6  -7   9        3.57        2.07      3.20 o 
  -5  -7   9        0.28        2.24      3.00 o 
  -4  -7   9       46.27       46.77      5.63 o 
  -3  -7   9        1.21        1.70      2.81 o 
  -2  -7   9       55.69       56.05      5.82 o 
  -1  -7   9       16.63       17.86      2.49 o 
   0  -7   9       37.11       31.48      3.12 o 
   1  -7   9       21.85       25.75      3.13 o 
   2  -7   9        1.89       -0.54      3.48 o 
   3  -7   9       89.71      108.84      8.34 o 
   4  -7   9       33.06       26.94      5.59 o 
  -6  -6   9        0.03        0.78      2.85 o 
  -5  -6   9        0.26        2.81      2.81 o 
  -4  -6   9       10.85       13.80      3.73 o 
  -3  -6   9       31.43       40.60      4.94 o 
  -2  -6   9      170.71      175.20      9.11 o 
  -1  -6   9      161.99      187.60      5.85 o 
   0  -6   9       10.03        8.25      2.05 o 
   1  -6   9        0.50       -0.44      1.61 o 
   2  -6   9       40.58       50.76      4.54 o 
   3  -6   9      228.56      239.05     15.63 o 
   4  -6   9        6.94        4.00      3.44 o 
   5  -6   9       51.79       57.02      7.39 o 
  -7  -5   9       28.31       31.74      3.88 o 
  -6  -5   9       29.37       33.13      3.58 o 
  -5  -5   9        5.07        2.88      2.68 o 
  -4  -5   9      183.68      168.89      8.88 o 
  -3  -5   9       48.14       50.10      5.09 o 
  -2  -5   9       31.04       29.49      4.04 o 
  -1  -5   9      171.59      158.14      5.14 o 
   0  -5   9       66.58       44.06      3.02 o 
   1  -5   9        0.58        3.18      1.67 o 
   2  -5   9      208.29      211.99      6.49 o 
   3  -5   9       40.96       36.85      3.22 o 
   4  -5   9        0.24        0.99      1.78 o 
   5  -5   9      205.53      220.61     11.48 o 
   6  -5   9       87.16      100.61      8.90 o 
  -7  -4   9       88.11       78.20      7.42 o 
  -6  -4   9       11.08        7.63      2.48 o 
  -5  -4   9       98.13      105.12      4.85 o 
  -4  -4   9       20.00       20.95      2.50 o 
  -3  -4   9      110.26      104.79      6.55 o 
  -2  -4   9        8.68        8.09      2.51 o 
  -1  -4   9       90.81       83.62      3.60 o 
   0  -4   9       47.18       42.95      3.31 o 
   1  -4   9       17.06       20.03      2.27 o 
   2  -4   9       41.12       43.34      4.27 o 
   3  -4   9       11.98       14.10      3.77 o 
   4  -4   9        1.28        2.48      1.97 o 
   5  -4   9       42.20       33.81      3.69 o 
   6  -4   9       41.12       36.59      5.86 o 
  -7  -3   9        0.28        0.77      3.37 o 
  -6  -3   9      107.57      112.40      9.60 o 
  -5  -3   9      700.12      711.91     13.14 o 
  -4  -3   9        2.28        3.09      1.87 o 
  -3  -3   9        0.88        1.98      1.44 o 
  -2  -3   9      961.22      912.64     13.14 o 
  -1  -3   9      550.16      528.61     13.66 o 
   0  -3   9        3.08        4.77      1.37 o 
   1  -3   9      287.86      274.82      6.54 o 
   2  -3   9     1417.52     1359.08     18.43 o 
   3  -3   9      918.46      899.97     14.18 o 
   4  -3   9      225.61      216.19      6.47 o 
   5  -3   9      175.84      173.53      6.10 o 
   6  -3   9        7.94        6.97      3.33 o 
   7  -3   9       71.86       75.33      7.48 o 
  -7  -2   9        8.32       13.60      4.50 o 
  -6  -2   9      391.99      406.89     14.93 o 
  -5  -2   9        0.24        1.96      2.20 o 
  -4  -2   9      101.28      100.60      6.17 o 
  -3  -2   9       85.36       81.34      3.59 o 
  -2  -2   9        6.68        6.47      1.43 o 
  -1  -2   9      230.37      204.38      6.26 o 
   0  -2   9      209.44      196.57      4.26 o 
   1  -2   9      442.72      426.98      8.14 o 
   2  -2   9      447.65      475.04     15.10 o 
   3  -2   9        1.83        1.26      1.35 o 
   4  -2   9       21.75       26.50      2.70 o 
   5  -2   9        0.93        0.36      2.14 o 
   6  -2   9        7.45        7.57      2.27 o 
   7  -2   9        0.34        4.88      3.54 o 
  -7  -1   9       73.45       65.25      7.19 o 
  -6  -1   9        6.14        8.74      3.48 o 
  -5  -1   9       27.58       32.43      4.59 o 
  -4  -1   9      216.58      209.51      6.06 o 
  -3  -1   9       34.10       35.50      2.53 o 
  -2  -1   9        0.80        2.66      1.08 o 
  -1  -1   9      223.96      247.55      5.36 o 
   0  -1   9      835.40      859.09     11.64 o 
   1  -1   9     1593.40     1582.34     46.54 o 
   2  -1   9       41.97       31.74      1.95 o 
   3  -1   9       74.31       67.47      3.39 o 
   4  -1   9      692.84      703.80     17.59 o 
   5  -1   9      182.66      193.52      6.13 o 
   6  -1   9        1.25        1.15      1.70 o 
   7  -1   9       74.12       74.78      4.49 o 
   8  -1   9      136.95      132.05      9.07 o 
  -7   0   9        0.18       -2.70      3.06 o 
  -6   0   9       30.45       25.22      4.84 o 
  -5   0   9       43.16       36.61      4.84 o 
  -4   0   9        1.67        2.39      2.28 o 
  -3   0   9       54.40       58.78      3.13 o 
  -2   0   9       54.53       56.81      3.98 o 
  -1   0   9      252.13      247.18      5.45 o 
   0   0   9     1039.71     1053.77     13.79 o 
   1   0   9      104.25      115.68      3.51 o 
   2   0   9      185.18      192.26      8.51 o 
   3   0   9      123.91      125.41      5.86 o 
   4   0   9      399.73      393.08     11.33 o 
   5   0   9       21.03       29.34      2.84 o 
   6   0   9       37.65       23.11      5.67 o 
   7   0   9       76.35       81.74      4.73 o 
   8   0   9      176.73      177.36      9.49 o 
  -7   1   9       21.85       23.79      5.74 o 
  -6   1   9       70.61       56.68      6.28 o 
  -5   1   9        1.22       -1.45      2.60 o 
  -4   1   9       24.08       27.65      4.04 o 
  -3   1   9       38.88       37.07      2.62 o 
  -2   1   9      251.02      253.80      5.66 o 
  -1   1   9     1140.53     1065.29     14.14 o 
   0   1   9      561.60      572.79      9.04 o 
   1   1   9       51.33       62.65      2.75 o 
   2   1   9      573.74      597.81      9.40 o 
   3   1   9      255.77      250.92      8.17 o 
   4   1   9       47.56       48.28      4.15 o 
   5   1   9        9.24       10.89      3.02 o 
   6   1   9      308.29      310.70     11.37 o 
   7   1   9      469.29      467.17     14.70 o 
   8   1   9       20.23       25.91      4.82 o 
  -6   2   9       37.64       36.59      5.64 o 
  -5   2   9        0.18       -0.19      2.54 o 
  -4   2   9      199.00      195.16      9.24 o 
  -3   2   9      571.19      543.38     14.91 o 
  -2   2   9       85.12       81.85      6.86 o 
  -1   2   9      223.04      241.57      5.34 o 
   0   2   9      683.57      610.42      9.96 o 
   1   2   9     2437.68     2509.26     28.28 o 
   2   2   9      163.61      151.76      4.36 o 
   3   2   9      425.84      408.33     10.93 o 
   4   2   9       82.98       66.74      4.80 o 
   5   2   9       71.43       76.88      5.53 o 
   6   2   9      964.25      990.17     22.68 o 
   7   2   9       59.79       72.96      6.56 o 
   8   2   9        1.54        4.54      3.65 o 
   9   2   9       89.65       91.08      7.98 o 
  -6   3   9       97.14       95.64      7.96 o 
  -5   3   9       16.61       12.50      3.87 o 
  -4   3   9      224.46      220.94      9.97 o 
  -3   3   9        7.87        4.29      2.62 o 
  -2   3   9      543.11      513.03     14.10 o 
  -1   3   9      325.77      333.48      6.41 o 
   0   3   9      272.95      242.16      5.45 o 
   1   3   9       67.77       83.46      7.77 o 
   2   3   9       49.78       59.64      3.02 o 
   3   3   9        3.90        8.90      2.41 o 
   4   3   9        6.03        1.09      1.86 o 
   5   3   9      124.69      117.11      6.77 o 
   6   3   9      162.78      143.93      8.19 o 
   7   3   9       63.90       48.76      5.68 o 
   8   3   9        0.32        3.56      3.48 o 
   9   3   9       63.77       54.25      6.70 o 
  -5   4   9      165.74      180.54     10.20 o 
  -4   4   9      187.26      195.89      9.82 o 
  -3   4   9        3.83        5.01      2.58 o 
  -2   4   9       63.62       59.83      5.26 o 
  -1   4   9      561.09      587.99     15.86 o 
   0   4   9      630.10      636.00      9.98 o 
   1   4   9       63.10       53.74      4.71 o 
   2   4   9      333.90      335.85      7.17 o 
   3   4   9     1039.19     1079.88     21.49 o 
   4   4   9     1804.79     1803.53     32.78 o 
   5   4   9      111.98      111.88      6.68 o 
   6   4   9      103.83      107.29      7.21 o 
   7   4   9      113.11      128.93      8.48 o 
   8   4   9      186.60      180.23     10.26 o 
   9   4   9      160.33      154.06     10.18 o 
  -5   5   9      103.46      105.89      8.40 o 
  -4   5   9       30.37       26.94      4.75 o 
  -3   5   9       42.70       34.50      4.84 o 
  -2   5   9      171.85      194.34      9.28 o 
  -1   5   9      735.12      679.34     17.95 o 
   0   5   9      181.58      166.47      8.21 o 
   1   5   9       77.58       84.01      3.95 o 
   2   5   9     1310.70     1323.64     41.75 o 
   3   5   9       85.95       82.85      5.26 o 
   4   5   9      282.35      279.34     10.14 o 
   5   5   9       37.75       47.86      5.05 o 
   6   5   9      414.89      424.99     14.68 o 
   7   5   9       35.73       24.84      5.20 o 
   8   5   9        1.57       -1.63      3.65 o 
   9   5   9        2.34        0.54      3.94 o 
  -4   6   9        0.29       -0.34      2.87 o 
  -3   6   9        8.14        1.59      2.83 o 
  -2   6   9      179.94      162.67      8.76 o 
  -1   6   9        0.39        1.26      2.39 o 
   0   6   9       49.38       53.06      5.34 o 
   1   6   9      680.98      683.14     11.29 o 
   2   6   9      575.58      573.36     18.75 o 
   3   6   9        5.41        9.14      2.09 o 
   4   6   9      352.27      341.95     11.86 o 
   5   6   9      264.99      265.83     11.06 o 
   6   6   9      470.95      466.88     15.82 o 
   7   6   9       67.31       58.65      6.70 o 
   8   6   9       32.84       37.66      6.56 o 
   9   6   9       95.20       91.37      9.03 o 
  -4   7   9        3.80        3.04      3.64 o 
  -3   7   9       68.84       75.56      7.06 o 
  -2   7   9       16.65       24.72      4.67 o 
  -1   7   9       46.00       35.51      4.98 o 
   0   7   9      295.09      308.08     12.57 o 
   1   7   9      290.53      288.87     11.86 o 
   2   7   9       55.12       50.18      3.38 o 
   3   7   9      129.32      122.89      5.19 o 
   4   7   9      256.65      247.02     10.26 o 
   5   7   9      203.99      189.95      9.53 o 
   6   7   9        5.03       15.42      4.13 o 
   7   7   9       15.28       15.15      4.50 o 
   8   7   9      185.76      164.43     11.17 o 
  -3   8   9        0.74        0.06      3.41 o 
  -2   8   9       13.39       17.62      4.54 o 
  -1   8   9       47.11       48.16      5.89 o 
   0   8   9       79.68       78.15      7.10 o 
   1   8   9        1.24        6.66      3.18 o 
   2   8   9      332.70      299.50     13.05 o 
   3   8   9       14.01       15.70      2.72 o 
   4   8   9      251.70      246.23     10.64 o 
   5   8   9        5.66        5.97      3.12 o 
   6   8   9       34.35       23.25      4.94 o 
   7   8   9      167.51      169.84     10.85 o 
   8   8   9       87.72      102.47      9.38 o 
  -2   9   9      190.22      213.22     11.54 o 
  -1   9   9      119.95      125.91      8.90 o 
   0   9   9      163.37      176.44     10.37 o 
   1   9   9      149.87      159.95      9.82 o 
   2   9   9       84.79       94.37      8.09 o 
   3   9   9       73.44       74.55      7.29 o 
   4   9   9      203.56      219.86     10.02 o 
   5   9   9      118.11      122.65      8.59 o 
   6   9   9      241.35      233.07     12.13 o 
   7   9   9      101.54      144.62     10.39 o 
   0  10   9        6.53        8.61      4.11 o 
   1  10   9        0.60       -0.92      3.04 o 
   2  10   9        1.93        5.59      3.90 o 
   3  10   9        0.27       -2.99      2.89 o 
   4  10   9        0.45       -1.17      2.95 o 
   5  10   9       17.46       24.15      4.86 o 
   6  10   9        0.49       -1.36      2.87 o 
   2  11   9        0.39        0.00      3.79 o 
   3  11   9       65.88       73.11      8.23 o 
   4  11   9      122.47       97.34      9.17 o 
   5  11   9       32.24       34.31      6.83 o 
  -3  -9  10        5.20        1.38      3.64 o 
  -2  -9  10       21.72       14.18      4.88 o 
  -1  -9  10        2.46        6.12      3.88 o 
   0  -9  10        0.13        2.28      2.66 o 
  -5  -8  10        7.41        7.06      4.17 o 
  -4  -8  10        9.92        8.04      3.83 o 
  -3  -8  10       36.92       48.57      6.26 o 
  -2  -8  10        6.54        8.36      3.77 o 
  -1  -8  10       34.47       22.92      3.14 o 
   0  -8  10       43.25       46.65      4.08 o 
   1  -8  10       90.36       89.54      5.26 o 
   2  -8  10       22.05       19.44      3.27 o 
  -5  -7  10        1.96        5.99      3.60 o 
  -4  -7  10       83.89       96.42      7.69 o 
  -3  -7  10       85.53       66.95      6.77 o 
  -2  -7  10       51.25       62.78      6.35 o 
  -1  -7  10        1.35        0.05      1.80 o 
   0  -7  10      242.03      221.13      7.17 o 
   1  -7  10       63.35       60.45      4.34 o 
   2  -7  10        1.01        2.22      2.12 o 
   3  -7  10       73.25       71.26      7.21 o 
  -6  -6  10        1.16       -0.61      3.04 o 
  -5  -6  10        2.30       -0.02      2.37 o 
  -4  -6  10       28.35       37.43      5.24 o 
  -3  -6  10       14.64        9.62      3.41 o 
  -2  -6  10        0.22        3.71      2.89 o 
  -1  -6  10       46.88       54.02      4.38 o 
   0  -6  10       49.36       50.64      3.59 o 
   1  -6  10        3.41        3.85      1.91 o 
   2  -6  10        0.26       -1.94      1.72 o 
   3  -6  10      149.13      160.90      6.37 o 
   4  -6  10       37.53       38.31      5.93 o 
  -6  -5  10        2.03        7.35      2.44 o 
  -5  -5  10        2.95        3.16      3.02 o 
  -4  -5  10        8.02       10.14      3.37 o 
  -3  -5  10      223.09      238.12     10.39 o 
  -2  -5  10        0.87        2.85      2.41 o 
  -1  -5  10       14.89       15.43      2.27 o 
   0  -5  10      337.81      341.40     14.17 o 
   1  -5  10       67.73       81.98      5.78 o 
   2  -5  10      437.00      448.97      9.93 o 
   3  -5  10       95.97       97.16      4.78 o 
   4  -5  10        3.44        4.90      2.16 o 
   5  -5  10       89.44       93.80      8.23 o 
  -7  -4  10        0.26        2.76      3.77 o 
  -6  -4  10       63.16       51.84      7.19 o 
  -5  -4  10       13.37       13.31      6.13 o 
  -4  -4  10      121.70      108.66      4.72 o 
  -3  -4  10       78.48       86.97      6.20 o 
  -2  -4  10      172.41      172.56      8.30 o 
  -1  -4  10       10.55       12.25      2.95 o 
   0  -4  10      187.25      184.57      5.71 o 
   1  -4  10      187.41      182.57      5.84 o 
   2  -4  10       52.15       59.06      7.33 o 
   3  -4  10        9.68       13.36      2.37 o 
   4  -4  10       35.52       33.32      3.21 o 
   5  -4  10       12.84       12.64      2.65 o 
   6  -4  10       43.06       49.75      6.43 o 
  -7  -3  10       14.01       15.23      4.98 o 
  -6  -3  10        0.84        0.77      1.98 o 
  -5  -3  10      261.18      285.93      9.98 o 
  -4  -3  10      138.67      141.15      5.32 o 
  -3  -3  10      132.08      127.15      6.13 o 
  -2  -3  10       59.56       62.72      5.19 o 
  -1  -3  10      238.26      223.67      8.76 o 
   0  -3  10      480.66      470.08     13.13 o 
   1  -3  10        2.58        3.59      1.55 o 
   2  -3  10      528.56      525.44     10.15 o 
   3  -3  10      685.30      633.53     11.65 o 
   4  -3  10       85.47       86.08      4.43 o 
   5  -3  10      140.23      147.32      5.92 o 
   6  -3  10       76.37       64.11      5.14 o 
   7  -3  10       12.94       14.20      4.69 o 
  -7  -2  10        0.03        0.88      3.85 o 
  -6  -2  10      101.93      112.49      8.44 o 
  -5  -2  10      308.71      307.90      8.30 o 
  -4  -2  10       60.71       54.14      3.46 o 
  -3  -2  10       16.34       19.09      2.30 o 
  -2  -2  10      452.66      457.87      8.58 o 
  -1  -2  10      229.78      238.76      5.48 o 
   0  -2  10       72.31       56.20      4.29 o 
   1  -2  10      180.77      169.73      7.18 o 
   2  -2  10     1265.48     1267.60     20.53 o 
   3  -2  10      158.75      190.71      5.90 o 
   4  -2  10        3.39        2.15      1.73 o 
   5  -2  10        8.85        7.01      2.13 o 
   6  -2  10       22.14       24.88      3.23 o 
   7  -2  10       45.95       51.07      6.33 o 
  -7  -1  10        0.33       -3.90      3.54 o 
  -6  -1  10       72.48       64.64      6.81 o 
  -5  -1  10       35.95       36.01      4.92 o 
  -4  -1  10      163.49      161.49      5.57 o 
  -3  -1  10      208.37      194.59      5.74 o 
  -2  -1  10        8.89        8.21      1.59 o 
  -1  -1  10      248.14      246.57      5.65 o 
   0  -1  10      127.11      124.14      3.77 o 
   1  -1  10     1441.32     1491.92     40.95 o 
   2  -1  10      586.27      565.60     14.08 o 
   3  -1  10       33.66       28.38      3.56 o 
   4  -1  10       11.33        9.89      2.14 o 
   5  -1  10       54.09       57.34      5.18 o 
   6  -1  10       28.86       24.38      3.17 o 
   7  -1  10       38.97       34.07      3.76 o 
  -6   0  10       15.66       14.54      4.11 o 
  -5   0  10        0.64       -0.59      2.62 o 
  -4   0  10       83.92       92.21      6.37 o 
  -3   0  10      116.57      128.46      4.61 o 
  -2   0  10      149.75      134.93      4.36 o 
  -1   0  10      157.38      158.76      4.51 o 
   0   0  10      868.03      868.53     12.27 o 
   1   0  10     2475.52     2580.37     28.94 o 
   2   0  10       99.27      118.32      3.84 o 
   3   0  10        3.25        4.92      2.07 o 
   4   0  10      610.27      583.16     14.77 o 
   5   0  10      700.70      745.91     18.14 o 
   6   0  10        5.22        2.87      3.02 o 
   7   0  10       18.48       26.64      4.54 o 
   8   0  10      268.56      282.32     12.04 o 
  -6   1  10        0.68        1.32      3.25 o 
  -5   1  10       34.78       32.76      5.03 o 
  -4   1  10        3.41        1.47      2.70 o 
  -3   1  10       95.58       95.16      6.22 o 
  -2   1  10      356.21      322.56     12.38 o 
  -1   1  10       90.24       92.69      3.48 o 
   0   1  10      636.08      678.55     10.45 o 
   1   1  10        0.40        2.65      1.88 o 
   2   1  10      471.44      498.17      8.67 o 
   3   1  10      133.30      139.55      6.39 o 
   4   1  10      183.26      183.48      7.69 o 
   5   1  10       35.21       28.15      3.98 o 
   6   1  10       10.48       12.34      3.83 o 
   7   1  10       91.08       96.65      7.12 o 
   8   1  10       79.24       90.24      7.35 o 
  -6   2  10       78.71       71.70      7.41 o 
  -5   2  10       42.77       44.51      5.74 o 
  -4   2  10      104.54       98.75      7.19 o 
  -3   2  10       83.62       76.67      5.70 o 
  -2   2  10       23.97       26.99      2.38 o 
  -1   2  10      422.63      420.09      7.76 o 
   0   2  10     1107.74     1103.38     24.59 o 
   1   2  10       42.84       36.29      2.40 o 
   2   2  10      842.60      918.38     13.28 o 
   3   2  10      942.62      928.11     19.15 o 
   4   2  10      421.81      385.31     11.52 o 
   5   2  10       89.55       90.24      6.31 o 
   6   2  10      193.36      199.31      9.41 o 
   7   2  10      940.88      928.63     22.90 o 
   8   2  10       43.18       53.83      6.33 o 
  -6   3  10        0.08        2.83      3.88 o 
  -5   3  10       30.83       22.81      4.84 o 
  -4   3  10       77.24       69.11      6.24 o 
  -3   3  10      231.76      220.88      9.59 o 
  -2   3  10        0.52       -0.52      1.93 o 
  -1   3  10       26.13       26.12      2.07 o 
   0   3  10        1.85        2.50      1.21 o 
   1   3  10      247.84      239.96      5.76 o 
   2   3  10       29.21       33.25      2.46 o 
   3   3  10      122.49      113.80      5.97 o 
   4   3  10      142.74      145.39      7.00 o 
   5   3  10       13.76       13.47      3.39 o 
   6   3  10      608.17      642.14     17.78 o 
   7   3  10        9.23        2.60      3.43 o 
   8   3  10        3.92        2.76      3.60 o 
  -5   4  10        1.30        1.34      3.02 o 
  -4   4  10       67.76       83.14      7.04 o 
  -3   4  10       55.42       48.51      5.42 o 
  -2   4  10        0.20       -2.99      1.99 o 
  -1   4  10       12.79       11.12      3.06 o 
   0   4  10      504.55      506.14      8.93 o 
   1   4  10       38.34       38.17      2.59 o 
   2   4  10       21.24       36.41      2.66 o 
   3   4  10       40.91       32.51      2.79 o 
   4   4  10      247.71      247.93      9.51 o 
   5   4  10     1417.76     1408.20     28.66 o 
   6   4  10        1.53        1.86      3.08 o 
   7   4  10       42.11       47.93      6.07 o 
   8   4  10       76.22       65.38      7.02 o 
  -5   5  10       96.65      114.73      8.61 o 
  -4   5  10       35.67       40.78      5.66 o 
  -3   5  10        1.48        3.69      2.79 o 
  -2   5  10       94.60       84.71      6.45 o 
  -1   5  10      861.65      797.77     20.30 o 
   0   5  10      229.11      252.14     10.45 o 
   1   5  10       58.28       66.74      3.36 o 
   2   5  10      471.67      468.31      9.27 o 
   3   5  10      143.70      143.99      5.20 o 
   4   5  10       83.71       79.93      5.72 o 
   5   5  10        5.05        6.72      2.76 o 
   6   5  10      384.92      373.73     13.59 o 
   7   5  10      100.45      105.51      8.19 o 
   8   5  10       41.18       32.74      5.87 o 
  -4   6  10        2.28       -0.78      2.85 o 
  -3   6  10       68.32       70.26      6.64 o 
  -2   6  10       17.43       19.77      4.15 o 
  -1   6  10       11.71       15.27      3.79 o 
   0   6  10       37.08       32.28      4.75 o 
   1   6  10        5.58       11.77      3.50 o 
   2   6  10      435.02      474.41      9.64 o 
   3   6  10       25.15       25.48      2.76 o 
   4   6  10      533.55      506.38     14.62 o 
   5   6  10       49.91       42.86      5.19 o 
   6   6  10      140.35      132.26      8.34 o 
   7   6  10       42.57       49.87      6.30 o 
   8   6  10       14.00       11.37      4.67 o 
  -3   7  10      148.48      166.53      9.89 o 
  -2   7  10       96.81      104.23      7.94 o 
  -1   7  10       46.41       45.35      5.59 o 
   0   7  10      104.51      112.40      8.15 o 
   1   7  10      795.22      788.64     21.58 o 
   2   7  10      695.19      710.30     24.65 o 
   3   7  10       54.12       53.90      3.78 o 
   4   7  10       31.76       33.43      4.50 o 
   5   7  10      533.07      536.36     16.74 o 
   6   7  10      327.61      316.17     13.20 o 
   7   7  10       74.93       82.39      7.86 o 
   8   7  10       77.42       64.37      7.56 o 
  -2   8  10       15.10       15.44      4.48 o 
  -1   8  10        5.07        5.74      3.54 o 
   0   8  10       89.41       81.80      7.35 o 
   1   8  10      106.23      108.82      8.23 o 
   2   8  10       31.07       32.87      5.45 o 
   3   8  10       30.27       33.38      3.33 o 
   4   8  10      208.91      202.40      7.39 o 
   5   8  10      126.26      132.83      8.36 o 
   6   8  10        1.06       -0.90      2.89 o 
   7   8  10        4.30        2.07      3.46 o 
   8   8  10      104.68      106.91      9.43 o 
  -1   9  10       49.26       49.98      6.49 o 
   0   9  10       53.46       57.71      6.89 o 
   1   9  10       33.67       31.96      5.66 o 
   2   9  10        3.26        1.42      3.23 o 
   3   9  10       22.81       25.78      5.36 o 
   4   9  10      142.49      154.32      6.63 o 
   5   9  10       48.48       48.11      5.86 o 
   6   9  10       16.85       16.40      4.78 o 
   7   9  10      205.06      173.99     11.12 o 
   0  10  10        9.88       10.14      4.36 o 
   1  10  10        5.13        8.78      4.52 o 
   2  10  10       13.28        9.85      4.34 o 
   3  10  10       45.05       48.70      7.10 o 
   4  10  10        6.82        7.92      4.31 o 
   5  10  10        1.70        0.27      2.23 o 
   6  10  10       52.97       52.60      6.87 o 
   3  11  10        3.97        4.23      4.23 o 
   4  11  10       34.49       38.67      7.08 o 
  -4  -8  11       42.13       36.03      5.95 o 
  -3  -8  11        3.45        4.48      3.98 o 
  -2  -8  11        4.39        7.29      3.58 o 
  -1  -8  11       15.63       11.69      4.42 o 
   0  -8  11        5.70        0.83      2.18 o 
   1  -8  11        9.55       12.85      2.88 o 
  -5  -7  11        7.96        1.59      3.37 o 
  -4  -7  11       46.01       47.90      6.41 o 
  -2  -7  11        2.90        3.48      3.06 o 
  -1  -7  11        2.83        1.67      2.04 o 
   0  -7  11       80.18       94.06      8.29 o 
   1  -7  11       84.59       87.11      7.89 o 
   2  -7  11        2.37        1.64      2.16 o 
   3  -7  11       17.76       13.47      3.04 o 
  -5  -6  11        0.04        3.25      3.14 o 
  -4  -6  11       40.98       38.48      5.55 o 
  -3  -6  11       30.43       18.94      4.29 o 
  -2  -6  11       42.00       43.63      5.55 o 
  -1  -6  11        9.38        9.01      2.14 o 
   0  -6  11      111.10      121.01      6.90 o 
   1  -6  11       29.59       30.92      3.36 o 
   2  -6  11      117.26      117.01      7.15 o 
   3  -6  11       26.40       30.68      3.90 o 
   4  -6  11       99.72      106.28      8.44 o 
  -6  -5  11       22.41       21.53      4.78 o 
  -5  -5  11        4.74        4.65      3.33 o 
  -4  -5  11       32.61       35.71      5.07 o 
  -3  -5  11        0.76        1.32      2.72 o 
  -2  -5  11       71.27       71.74      6.35 o 
  -1  -5  11       57.92       59.26      5.68 o 
   0  -5  11       23.14       24.69      2.80 o 
   1  -5  11       69.33       70.37      4.19 o 
   2  -5  11        3.94        5.91      2.66 o 
   3  -5  11      232.82      234.99      7.55 o 
   4  -5  11       50.98       44.17      3.94 o 
   5  -5  11        2.01        0.11      3.50 o 
  -6  -4  11        2.40        4.00      2.52 o 
  -5  -4  11        2.72       -0.86      2.58 o 
  -4  -4  11        3.32        2.56      2.47 o 
  -3  -4  11       90.48       89.23      6.72 o 
  -2  -4  11        6.41        6.87      2.83 o 
  -1  -4  11        0.33        0.10      1.93 o 
   0  -4  11      123.47      111.86      6.83 o 
   1  -4  11       12.42       14.56      2.39 o 
   2  -4  11      759.68      723.36     13.16 o 
   3  -4  11       43.39       50.35      3.79 o 
   4  -4  11       55.19       48.44      3.84 o 
   5  -4  11        9.71        7.66      2.58 o 
   6  -4  11       51.62       60.87      7.18 o 
  -6  -3  11       13.69       18.68      4.50 o 
  -5  -3  11        0.04       -2.37      1.71 o 
  -4  -3  11      149.55      148.68      7.61 o 
  -3  -3  11       11.22       11.33      3.48 o 
  -2  -3  11      195.67      189.51      8.73 o 
  -1  -3  11      186.99      174.99      8.11 o 
   0  -3  11        0.39        0.86      1.89 o 
   1  -3  11      278.32      256.76      9.72 o 
   2  -3  11        5.88        7.60      2.03 o 
   3  -3  11       25.33       24.56      4.47 o 
   4  -3  11        8.07        7.31      2.29 o 
   5  -3  11        1.14       -1.13      1.92 o 
   6  -3  11       75.23       72.68      4.82 o 
  -6  -2  11        5.33        7.19      4.00 o 
  -5  -2  11      233.52      258.96      7.83 o 
  -4  -2  11       96.59       81.80      7.63 o 
  -3  -2  11       47.89       46.44      3.18 o 
  -2  -2  11      183.16      173.80      6.13 o 
  -1  -2  11      481.19      516.88     14.01 o 
   0  -2  11      383.99      380.24     11.58 o 
   1  -2  11        0.42        0.13      1.78 o 
   2  -2  11      211.48      194.72      8.13 o 
   3  -2  11      413.74      397.62      9.03 o 
   4  -2  11        1.63        1.30      3.38 o 
   5  -2  11       89.02       86.79      4.94 o 
   6  -2  11       33.05       38.97      6.19 o 
   7  -2  11       48.67       51.85      4.50 o 
  -6  -1  11       32.62       35.73      5.80 o 
  -5  -1  11        1.15       -0.71      2.81 o 
  -4  -1  11      252.54      239.03      6.98 o 
  -3  -1  11        0.76       -1.75      1.42 o 
  -2  -1  11      649.07      611.46     14.99 o 
  -1  -1  11       97.36       95.26      3.68 o 
   0  -1  11      383.92      363.28      8.51 o 
   1  -1  11       71.06       66.68      4.76 o 
   2  -1  11      241.25      225.20      8.53 o 
   3  -1  11       24.74       22.58      3.52 o 
   4  -1  11       49.11       45.43      4.71 o 
   5  -1  11        2.67       -0.76      1.73 o 
   6  -1  11       10.91       10.74      2.68 o 
   7  -1  11       26.69       22.89      3.47 o 
  -6   0  11       15.60       20.46      5.05 o 
  -5   0  11        6.69        8.92      3.65 o 
  -4   0  11       36.98       36.22      4.65 o 
  -3   0  11      494.84      498.03      9.75 o 
  -2   0  11     1857.43     1829.80     37.85 o 
  -1   0  11      214.21      210.47      5.49 o 
   0   0  11        1.48        1.38      1.25 o 
   1   0  11     1276.25     1223.85     16.12 o 
   2   0  11      606.57      584.74      9.76 o 
   3   0  11       11.65       11.17      2.81 o 
   4   0  11      141.98      130.44      7.02 o 
   5   0  11      727.87      685.54     17.57 o 
   6   0  11      319.66      318.37     11.81 o 
   7   0  11       68.43       71.43      6.47 o 
   8   0  11       84.97       93.30      7.79 o 
  -6   1  11        0.60        0.44      3.29 o 
  -5   1  11        1.43       -2.60      2.83 o 
  -4   1  11       13.68       13.20      3.75 o 
  -3   1  11       95.66       90.32      6.22 o 
  -2   1  11       34.46       36.44      2.59 o 
  -1   1  11       59.97       66.79      3.20 o 
   0   1  11      548.70      571.23     21.78 o 
   1   1  11      356.89      332.94      7.00 o 
   2   1  11       54.17       55.83      3.09 o 
   3   1  11       32.26       29.75      2.49 o 
   4   1  11      131.21      151.59      7.29 o 
   5   1  11       66.30       62.05      5.42 o 
   6   1  11       54.75       60.77      5.99 o 
   7   1  11        3.02        4.21      3.65 o 
   8   1  11      176.56      190.87     10.24 o 
  -6   2  11        2.11        2.62      3.90 o 
  -5   2  11        7.09        9.66      3.92 o 
  -4   2  11       45.77       41.26      5.26 o 
  -3   2  11        2.01        4.34      2.77 o 
  -2   2  11       73.19       63.47      5.09 o 
  -1   2  11       30.35       31.32      2.38 o 
   0   2  11      656.25      600.18     11.93 o 
   1   2  11       10.28       10.06      1.70 o 
   2   2  11        2.78        4.55      4.30 o 
   3   2  11      598.47      578.42     10.31 o 
   4   2  11      262.98      256.81      9.43 o 
   5   2  11      356.18      333.64     11.77 o 
   6   2  11      115.48      117.26      7.58 o 
   7   2  11      226.03      230.62     10.79 o 
   8   2  11      191.31      211.64     11.14 o 
  -5   3  11       10.54       16.21      4.67 o 
  -4   3  11       18.03       23.12      4.48 o 
  -3   3  11      167.77      166.88      8.63 o 
  -2   3  11       99.62       96.31      6.43 o 
  -1   3  11      150.87      146.09      4.55 o 
   0   3  11      105.50      107.85      3.95 o 
   1   3  11      208.77      207.41      6.81 o 
   2   3  11      793.65      784.20     25.68 o 
   3   3  11     1382.08     1391.43     19.11 o 
   4   3  11      114.16      135.11      7.00 o 
   5   3  11      104.21       83.98      6.31 o 
   6   3  11        9.14       13.39      3.94 o 
   7   3  11      420.64      441.45     15.25 o 
   8   3  11       16.06       20.59      5.13 o 
  -5   4  11       43.11       38.19      6.16 o 
  -4   4  11        0.17        2.58      3.02 o 
  -3   4  11       43.29       38.75      5.20 o 
  -2   4  11       13.77       10.64      3.54 o 
  -1   4  11        1.05        2.77      2.41 o 
   0   4  11       81.22       97.26      3.95 o 
   1   4  11      180.19      177.07      9.47 o 
   2   4  11      108.45      108.14      5.56 o 
   3   4  11        9.50        7.38      1.93 o 
   4   4  11        0.40        2.56      2.14 o 
   5   4  11       43.14       46.75      5.11 o 
   6   4  11      247.31      253.02     11.10 o 
   7   4  11        5.54       -0.19      3.35 o 
   8   4  11        2.30        5.72      4.13 o 
  -4   5  11       52.26       35.99      5.68 o 
  -3   5  11       20.27       22.69      4.59 o 
  -2   5  11      119.34      117.87      7.88 o 
  -1   5  11      502.13      524.55     16.17 o 
   0   5  11      799.28      813.25     20.84 o 
   1   5  11      487.05      492.24     14.41 o 
   2   5  11      298.57      308.22      7.51 o 
   3   5  11       44.76       44.70      3.29 o 
   4   5  11      105.18      112.26      6.79 o 
   5   5  11      547.52      533.60     15.86 o 
   6   5  11      267.70      260.99     11.35 o 
   7   5  11      152.97      143.11      9.43 o 
   8   5  11       98.42       89.67      8.40 o 
  -4   6  11        0.25       -1.34      3.35 o 
  -3   6  11        2.61        3.73      3.37 o 
  -2   6  11        8.04        4.63      3.39 o 
  -1   6  11      240.41      239.86     10.95 o 
   0   6  11       19.18       18.60      4.17 o 
   1   6  11       21.38       14.79      3.83 o 
   2   6  11        2.12        3.41      2.75 o 
   3   6  11        8.06        7.16      2.03 o 
   4   6  11       59.12       53.25      5.26 o 
   5   6  11       72.12       66.34      5.99 o 
   6   6  11       18.81       23.71      4.52 o 
   7   6  11       34.09       20.80      4.90 o 
   8   6  11       18.96       25.74      6.03 o 
  -3   7  11        5.22        0.82      3.08 o 
  -2   7  11      230.66      203.29     10.70 o 
  -1   7  11       16.62       16.04      4.25 o 
   0   7  11        4.20        5.03      3.14 o 
   1   7  11       94.12       99.94      7.71 o 
   2   7  11      295.90      291.79     12.76 o 
   3   7  11      187.25      177.01      6.30 o 
   4   7  11        1.96        0.28      2.01 o 
   5   7  11       93.94       94.24      6.93 o 
   6   7  11      279.72      254.86     11.77 o 
   7   7  11       68.52       76.06      7.60 o 
   8   7  11       22.21       26.46      5.64 o 
  -2   8  11       42.33       34.58      5.84 o 
  -1   8  11       63.31       51.13      6.31 o 
   0   8  11       57.44       54.88      6.51 o 
   1   8  11      138.82      147.70      9.59 o 
   2   8  11      341.81      336.17     14.45 o 
   3   8  11       39.12       27.56      3.26 o 
   4   8  11      140.18      134.91      6.20 o 
   5   8  11      245.15      231.96     11.04 o 
   6   8  11       96.32       96.88      7.81 o 
   7   8  11        7.07        1.78      3.71 o 
  -1   9  11        0.17        2.10      3.85 o 
   0   9  11        7.12        4.80      4.00 o 
   1   9  11       26.49       29.49      5.59 o 
   2   9  11        3.66        3.67      3.58 o 
   3   9  11       36.02       27.13      5.70 o 
   4   9  11       64.53       69.03      6.19 o 
   5   9  11       31.61       32.45      4.20 o 
   6   9  11        2.89        0.19      3.23 o 
   7   9  11        6.83       -0.08      3.69 o 
   1  10  11        5.44       10.20      4.80 o 
   2  10  11      110.32      110.43      9.43 o 
   3  10  11      162.53      174.84     11.39 o 
   4  10  11      123.79      105.53      9.55 o 
   5  10  11        9.75        7.81      3.09 o 
   6  10  11       70.34       61.04      7.29 o 
  -2  -8  12       26.41       17.32      5.09 o 
  -1  -8  12        2.67        0.21      3.64 o 
   0  -8  12        4.30        4.23      2.60 o 
  -4  -7  12        7.71       11.31      4.54 o 
  -3  -7  12       57.64       64.73      7.29 o 
  -2  -7  12       53.20       53.35      6.56 o 
  -1  -7  12        4.37        3.06      3.52 o 
   0  -7  12       18.70       18.81      3.14 o 
   1  -7  12       84.37      104.02      5.75 o 
   2  -7  12       24.73       33.85      8.39 o 
  -5  -6  12        2.23       -3.93      2.62 o 
  -4  -6  12       11.09       13.51      4.46 o 
  -2  -6  12        4.47        2.64      2.93 o 
  -1  -6  12        4.43        6.93      3.39 o 
   0  -6  12      137.80      130.10      5.84 o 
   1  -6  12       69.34       69.25      4.62 o 
   2  -6  12       26.00       27.58      5.48 o 
   3  -6  12        4.35        3.28      2.52 o 
  -5  -5  12        0.57       -1.24      3.04 o 
  -4  -5  12        8.53        6.41      3.48 o 
  -3  -5  12        8.66        5.22      3.14 o 
  -2  -5  12       56.03       31.42      4.94 o 
  -1  -5  12        6.21        6.60      3.31 o 
   0  -5  12       82.45       74.40      6.56 o 
   1  -5  12        5.67        5.53      2.13 o 
   2  -5  12       89.10       74.86      4.85 o 
   3  -5  12       14.48       18.97      3.07 o 
   4  -5  12       74.18       72.48      4.78 o 
  -5  -4  12       20.65       18.54      4.46 o 
  -4  -4  12        0.69        1.22      2.68 o 
  -3  -4  12        7.71        6.74      3.12 o 
  -2  -4  12       88.30       91.67      6.64 o 
  -1  -4  12      186.76      170.80      8.74 o 
   0  -4  12       79.13       78.18      6.16 o 
   1  -4  12       32.05       27.75      6.36 o 
   2  -4  12      122.80      126.60      6.37 o 
   3  -4  12      372.19      380.46      9.70 o 
   4  -4  12       13.20       11.51      2.64 o 
   5  -4  12        1.52        1.03      2.14 o 
  -6  -3  12        0.16       -2.93      2.97 o 
  -5  -3  12       36.21       33.99      3.56 o 
  -4  -3  12       18.51       24.32      4.36 o 
  -3  -3  12        5.62        7.31      2.99 o 
  -2  -3  12       31.64       23.59      4.00 o 
  -1  -3  12        2.63        1.91      2.26 o 
   0  -3  12       58.51       44.91      4.71 o 
   1  -3  12       30.80       33.52      4.27 o 
   2  -3  12      179.97      191.41      8.78 o 
   3  -3  12        0.45        1.02      1.83 o 
   4  -3  12       59.55       58.00      4.09 o 
   5  -3  12        4.67        4.50      2.42 o 
   6  -3  12       44.42       50.09      4.52 o 
  -6  -2  12        1.33       -2.87      3.43 o 
  -5  -2  12        6.37        7.06      3.67 o 
  -4  -2  12      136.31      145.28      5.78 o 
  -3  -2  12        4.02        6.96      1.95 o 
  -2  -2  12       45.48       33.58      4.19 o 
  -1  -2  12       29.48       35.55      4.17 o 
   0  -2  12      563.72      578.30     15.54 o 
   1  -2  12      471.95      484.89     13.80 o 
   2  -2  12       98.76      109.66      6.49 o 
   3  -2  12       42.58       49.46      4.94 o 
   4  -2  12       55.29       49.10      3.80 o 
   5  -2  12       72.39       91.80      6.80 o 
   6  -2  12      162.82      160.60      6.97 o 
  -6  -1  12        9.02        4.98      4.23 o 
  -5  -1  12       69.23       79.45      7.12 o 
  -4  -1  12        0.13       -0.44      1.76 o 
  -3  -1  12      137.78      135.11      5.11 o 
  -2  -1  12        0.45        1.32      1.42 o 
  -1  -1  12      216.24      212.39     11.33 o 
   0  -1  12       18.45       18.04      3.14 o 
   1  -1  12       10.96       12.46      2.85 o 
   2  -1  12       17.83       13.78      2.93 o 
   3  -1  12       52.36       59.55      5.30 o 
   4  -1  12        0.61       -0.40      2.85 o 
   5  -1  12       17.32       16.46      4.08 o 
   6  -1  12        0.57        1.89      3.27 o 
   7  -1  12       16.47       19.94      4.88 o 
  -6   0  12       29.38       33.24      6.03 o 
  -5   0  12        4.56        5.30      3.65 o 
  -4   0  12      182.63      191.66      9.68 o 
  -3   0  12       14.19       13.24      2.29 o 
  -2   0  12      372.19      361.10     15.31 o 
  -1   0  12      282.69      285.00      6.75 o 
   0   0  12      113.54      124.44      4.26 o 
   1   0  12        0.32        0.80      1.73 o 
   2   0  12      304.36      321.09     10.64 o 
   3   0  12        3.02        2.03      2.16 o 
   4   0  12        1.25        1.03      2.39 o 
   5   0  12      175.09      161.10      8.52 o 
   6   0  12      246.82      245.98     10.89 o 
   7   0  12       63.58       52.97      6.24 o 
  -5   1  12       17.80       18.10      4.52 o 
  -4   1  12       14.69       15.54      3.98 o 
  -3   1  12       24.64       25.14      4.08 o 
  -2   1  12      601.17      611.72     10.84 o 
  -1   1  12      156.46      155.68      4.93 o 
   0   1  12       92.79       95.79      3.88 o 
   1   1  12      548.92      592.93     11.49 o 
   2   1  12      297.08      306.60      7.03 o 
   3   1  12        0.94        0.57      1.41 o 
   4   1  12       82.89       87.83      6.18 o 
   5   1  12      686.43      661.29     17.59 o 
   6   1  12      399.96      377.38     13.39 o 
   7   1  12       49.59       50.34      6.03 o 
   8   1  12       27.81       25.87      5.20 o 
  -5   2  12        0.72       -2.87      2.66 o 
  -4   2  12        3.92        2.16      3.21 o 
  -3   2  12       23.58       24.24      4.21 o 
  -2   2  12       69.56       75.24      5.95 o 
  -1   2  12       65.79       63.01      3.33 o 
   0   2  12       42.16       45.58      2.87 o 
   1   2  12       92.70       89.34      5.42 o 
   2   2  12      238.89      221.57      6.08 o 
   3   2  12       44.42       42.46      3.22 o 
   4   2  12      161.10      159.18      7.65 o 
   5   2  12       64.91       59.68      5.57 o 
   6   2  12       38.33       37.39      5.15 o 
   7   2  12        1.29        4.71      3.64 o 
   8   2  12      121.46      112.91      8.55 o 
  -5   3  12       10.33       13.64      4.50 o 
  -4   3  12       24.17       15.84      4.32 o 
  -3   3  12       36.21       39.99      5.15 o 
  -2   3  12       66.44       64.08      5.72 o 
  -1   3  12       79.41       71.83      5.59 o 
   0   3  12      325.60      334.88      7.41 o 
   1   3  12        0.50       -0.39      1.87 o 
   2   3  12       87.48       96.91     14.08 o 
   3   3  12      565.78      567.41     10.75 o 
   4   3  12      723.78      751.08     18.33 o 
   5   3  12       44.80       56.95      5.55 o 
   6   3  12        0.51        0.98      3.21 o 
   7   3  12      392.12      412.56     15.23 o 
   8   3  12      180.71      180.65     10.52 o 
  -4   4  12        2.12       -3.12      2.99 o 
  -3   4  12       28.72       24.55      4.67 o 
  -2   4  12        6.54        2.83      2.99 o 
  -1   4  12       18.93       19.59      3.94 o 
   0   4  12        0.48        0.61      1.39 o 
   1   4  12       68.05       87.21      3.98 o 
   2   4  12       26.53       26.97      4.22 o 
   3   4  12       20.40       19.11      5.64 o 
   4   4  12       98.59      121.26      6.97 o 
   5   4  12       42.76       31.88      4.61 o 
   6   4  12      132.44      133.29      8.13 o 
   7   4  12       40.96       41.18      5.84 o 
   8   4  12        0.87        4.40      4.21 o 
  -4   5  12       26.62       25.87      5.59 o 
  -3   5  12       11.19        8.48      3.96 o 
  -2   5  12        0.12       -2.58      2.81 o 
  -1   5  12       19.79       22.16      4.31 o 
   0   5  12      356.52      370.96     13.43 o 
   1   5  12       96.15       93.20      4.85 o 
   2   5  12       15.72       17.11      2.37 o 
   3   5  12       13.02       18.32      2.54 o 
   4   5  12        2.66        2.52      1.97 o 
   5   5  12      629.04      633.78     17.83 o 
   6   5  12      164.28      153.10      8.92 o 
   7   5  12       66.40       69.04      7.02 o 
   8   5  12       31.37       39.38      6.64 o 
  -3   6  12        5.85        3.20      3.43 o 
  -2   6  12        0.78       -1.30      3.00 o 
  -1   6  12      145.94      168.66      9.84 o 
   0   6  12      340.13      358.31     13.82 o 
   1   6  12       12.35        6.79      3.27 o 
   2   6  12        5.89        8.17      2.12 o 
   3   6  12        1.09       -0.04      3.87 o 
   4   6  12      390.26      416.85     10.19 o 
   5   6  12       98.61       95.21      6.95 o 
   6   6  12       95.95      104.61      7.81 o 
   7   6  12       49.12       64.41      7.02 o 
   8   6  12       78.23       72.27      8.02 o 
  -2   7  12       13.40       17.30      4.73 o 
  -1   7  12       95.73       98.68      7.81 o 
   0   7  12        8.40       10.06      4.04 o 
   1   7  12       84.09       84.15      7.73 o 
   2   7  12        7.50       11.79      4.21 o 
   3   7  12       24.82       25.35      3.14 o 
   4   7  12        5.58        5.32      2.37 o 
   5   7  12       66.55       50.21      5.80 o 
   6   7  12      111.83      129.26      8.78 o 
   7   7  12       21.78       22.90      5.24 o 
  -1   8  12       82.23       80.31      7.71 o 
   0   8  12       19.34       26.87      5.57 o 
   1   8  12       29.30       40.39      6.12 o 
   2   8  12       67.78       70.13      7.52 o 
   3   8  12      128.97      134.04      9.68 o 
   4   8  12       48.53       59.83      4.63 o 
   5   8  12      235.60      234.00      8.45 o 
   6   8  12      304.35      276.16     12.74 o 
   7   8  12       76.01       91.39      8.36 o 
   0   9  12        7.64        6.77      4.15 o 
   1   9  12        5.30        2.20      3.64 o 
   2   9  12        0.70        0.55      3.44 o 
   3   9  12       24.33       17.30      5.22 o 
   4   9  12        7.33        7.77      4.48 o 
   5   9  12       32.93       32.42      5.24 o 
   6   9  12        3.36       -0.11      3.21 o 
   2  10  12        9.51       10.06      4.54 o 
   3  10  12       84.69       95.10      9.49 o 
   4  10  12      117.29      109.74     10.03 o 
   5  10  12       68.82       56.58      8.08 o 
  -3  -7  13        0.22        1.22      3.58 o 
  -2  -7  13       43.12       37.31      6.22 o 
  -1  -7  13        2.79       -1.80      3.31 o 
   0  -7  13       13.97       13.63      3.21 o 
   1  -7  13        5.64       10.26      5.17 o 
  -4  -6  13        1.30       -0.27      3.43 o 
  -2  -6  13       72.17       64.50      6.97 o 
  -1  -6  13        3.73        1.95      3.12 o 
   0  -6  13       22.82       22.31      4.86 o 
   1  -6  13      196.50      216.05      7.87 o 
   2  -6  13       66.07       71.27      5.03 o 
   3  -6  13        3.40        0.60      2.39 o 
  -4  -5  13        0.96        2.10      3.39 o 
  -3  -5  13       13.05        9.89      3.83 o 
  -2  -5  13       60.53       55.49      6.33 o 
  -1  -5  13       57.44       55.93      6.24 o 
   0  -5  13      106.41      101.84      7.56 o 
   1  -5  13      103.58      106.36      5.45 o 
   2  -5  13       32.09       31.81      3.74 o 
   3  -5  13       28.47       36.30      4.25 o 
   4  -5  13       41.69       37.79      4.20 o 
  -5  -4  13        0.15        3.71      3.41 o 
  -4  -4  13       23.06       30.75      5.19 o 
  -3  -4  13       22.41       14.22      4.19 o 
  -2  -4  13        0.91       -2.49      2.43 o 
  -1  -4  13      158.34      171.55      9.38 o 
   0  -4  13      200.64      229.37     10.60 o 
   1  -4  13       53.48       49.25      5.45 o 
   2  -4  13        0.74        3.86      3.32 o 
   3  -4  13      128.40      138.10     13.29 o 
   4  -4  13      108.39      123.79      6.05 o 
   5  -4  13        1.82        4.05      2.58 o 
  -5  -3  13        0.20       -0.71      2.74 o 
  -4  -3  13        8.93        9.82      3.58 o 
  -3  -3  13       18.09       15.56      4.04 o 
  -2  -3  13        5.42        3.23      2.66 o 
  -1  -3  13       16.83       19.92      4.00 o 
   0  -3  13      265.38      261.94     10.79 o 
   1  -3  13       32.57       28.91      4.40 o 
   2  -3  13       39.15       38.60      4.75 o 
   3  -3  13       68.46       69.82      6.05 o 
   4  -3  13        5.69        5.91      2.37 o 
   5  -3  13        0.75        1.87      2.52 o 
  -5  -2  13       59.81       56.03      6.47 o 
  -4  -2  13       35.09       36.47      7.84 o 
  -3  -2  13       68.45       47.90      5.11 o 
  -2  -2  13       24.13       16.23      3.60 o 
  -1  -2  13       34.66       36.66      4.52 o 
   0  -2  13       24.47       24.01      4.02 o 
   1  -2  13      217.01      219.98      9.43 o 
   2  -2  13       30.09       30.52      4.36 o 
   3  -2  13        3.51        2.28      2.51 o 
   4  -2  13        0.35       -2.83      2.39 o 
   5  -2  13       26.88       35.73      5.19 o 
   6  -2  13      160.95      177.75     10.26 o 
  -5  -1  13        5.99       10.03      4.27 o 
  -4  -1  13      199.23      232.07     10.81 o 
  -3  -1  13       47.62       46.32      6.18 o 
  -2  -1  13       43.54       44.31      3.19 o 
  -1  -1  13       18.13       20.76      3.64 o 
   0  -1  13      540.71      550.25     14.93 o 
   1  -1  13       49.57       52.43      4.88 o 
   2  -1  13       20.32       17.89      3.44 o 
   3  -1  13      193.98      196.61      9.03 o 
   4  -1  13      118.26      134.90      7.88 o 
   5  -1  13      231.24      235.98     10.72 o 
   6  -1  13       74.50       74.22      6.97 o 
   7  -1  13       12.35       10.18      4.69 o 
  -5   0  13       19.97       14.91      4.75 o 
  -4   0  13        2.65       -1.21      2.72 o 
  -3   0  13       64.64       58.38      5.64 o 
  -2   0  13        4.34        4.85      1.85 o 
  -1   0  13      200.26      221.16      6.82 o 
   0   0  13        3.64        5.17      2.47 o 
   1   0  13      115.88      104.11      6.08 o 
   2   0  13       20.14       15.96      3.25 o 
   3   0  13       11.80       21.47      3.79 o 
   4   0  13        2.50       -0.29      2.39 o 
   5   0  13        3.64        4.75      3.29 o 
   6   0  13        9.24       10.39      4.13 o 
   7   0  13       12.20       13.80      4.80 o 
  -5   1  13       50.64       47.67      6.51 o 
  -4   1  13        1.59        3.50      3.23 o 
  -3   1  13        0.74       -1.55      2.70 o 
  -2   1  13      136.65      159.94      7.86 o 
  -1   1  13      255.39      261.68      7.90 o 
   0   1  13        0.46        0.02      1.29 o 
   1   1  13      198.08      203.98      5.79 o 
   2   1  13      673.96      659.61     11.40 o 
   3   1  13      112.80      115.73      6.75 o 
   4   1  13        0.55        0.86      2.32 o 
   5   1  13       73.26       73.40      6.30 o 
   6   1  13      318.88      354.58     13.36 o 
   7   1  13      164.18      177.63      9.97 o 
  -5   2  13        0.71        2.24      3.81 o 
  -4   2  13        0.08        3.62      3.21 o 
  -3   2  13        0.74        2.07      2.83 o 
  -2   2  13       33.03       42.56      4.98 o 
  -1   2  13       78.46       63.61      3.48 o 
   0   2  13       12.23       16.26      4.09 o 
   1   2  13      292.27      295.03      8.84 o 
   2   2  13      200.64      202.08      6.04 o 
   3   2  13       48.98       50.24      3.42 o 
   4   2  13       33.64       26.54      4.60 o 
   5   2  13      125.97      131.80      7.81 o 
   6   2  13       37.49       34.31      5.09 o 
   7   2  13       20.35       17.74      4.98 o 
  -4   3  13        0.05       -0.63      3.23 o 
  -3   3  13       22.68       12.80      3.98 o 
  -2   3  13       31.33       36.24      4.92 o 
  -1   3  13       19.59       14.35      3.52 o 
   0   3  13       61.02       61.70      3.45 o 
   1   3  13      168.35      168.30      5.55 o 
   2   3  13        1.58        0.46      1.64 o 
   3   3  13       89.44       95.87      4.63 o 
   4   3  13      510.99      576.06     11.58 o 
   5   3  13      193.88      209.05      9.64 o 
   6   3  13       22.34       19.46      4.57 o 
   7   3  13       50.49       56.68      6.79 o 
   8   3  13      107.98      108.25      9.13 o 
  -4   4  13        3.65        0.42      3.48 o 
  -3   4  13       81.64       89.82      7.29 o 
  -2   4  13      151.19      150.73      9.03 o 
  -1   4  13      133.44      119.48      7.60 o 
   0   4  13      276.53      293.17     11.58 o 
   1   4  13       10.47       11.49      3.85 o 
   2   4  13        2.17        8.23      6.06 o 
   3   4  13      132.82      145.29      6.58 o 
   4   4  13      396.48      427.30     10.05 o 
   5   4  13      182.82      193.48      9.43 o 
   6   4  13        1.03       -0.77      2.95 o 
   7   4  13      302.85      283.41     12.86 o 
   8   4  13       72.08       51.78      6.97 o 
  -3   5  13       21.83       23.79      4.99 o 
  -2   5  13        0.21       -0.36      3.02 o 
  -1   5  13        1.11        4.42      3.25 o 
   0   5  13        0.36        5.13      3.29 o 
   1   5  13        4.38        3.21      3.06 o 
   2   5  13       65.34       59.24      3.79 o 
   3   5  13       21.73       21.70      2.82 o 
   4   5  13       32.17       37.39      5.51 o 
   5   5  13       82.82       79.68      6.77 o 
   6   5  13      133.75      117.53      8.04 o 
   7   5  13       40.85       42.96      6.03 o 
   8   5  13        0.42       -4.76      3.18 o 
  -3   6  13       63.82       74.43      7.81 o 
  -2   6  13        6.37        4.29      3.64 o 
  -1   6  13       24.12       27.44      5.09 o 
   0   6  13      286.61      313.49     13.47 o 
   1   6  13      143.54      164.87      9.78 o 
   2   6  13       24.07       19.02      2.74 o 
   3   6  13      159.60      181.37      8.75 o 
   4   6  13       73.49       91.45      5.25 o 
   5   6  13      381.03      377.96     13.66 o 
   6   6  13       24.30       26.08      5.13 o 
   7   6  13       82.38       74.53      7.54 o 
  -2   7  13        1.72        0.48      3.16 o 
  -1   7  13       57.17       47.76      6.47 o 
   0   7  13       20.44       21.99      5.22 o 
   1   7  13        1.93        0.02      3.67 o 
   2   7  13       34.73       31.99      5.97 o 
   3   7  13       63.35       68.26      4.57 o 
   4   7  13       62.20       65.14      4.64 o 
   5   7  13        0.28       -2.61      3.81 o 
   6   7  13       36.67       28.26      5.15 o 
   7   7  13        8.74        1.51      3.88 o 
  -1   8  13       34.33       25.91      5.66 o 
   0   8  13       15.82       14.87      4.98 o 
   1   8  13       25.73       20.57      5.57 o 
   2   8  13      188.18      195.14     11.60 o 
   3   8  13      247.56      267.74     13.89 o 
   4   8  13       15.35       22.01      4.63 o 
   5   8  13       33.26       37.67      4.38 o 
   6   8  13      189.81      181.82     10.64 o 
   1   9  13       42.09       48.76      7.25 o 
   2   9  13       76.17       79.45      8.55 o 
   3   9  13        0.57       -1.00      3.92 o 
   4   9  13        0.25        4.17      4.52 o 
   5   9  13       68.85       64.33      5.24 o 
  -3  -6  14        2.00        7.46      4.08 o 
  -2  -6  14       97.38      119.38      9.32 o 
  -1  -6  14        5.72        6.41      3.79 o 
   0  -6  14       27.11       24.42      5.57 o 
   1  -6  14        1.23        0.84      3.52 o 
   2  -6  14       33.04       36.40      4.22 o 
  -4  -5  14        6.95        1.22      3.25 o 
  -3  -5  14       56.33       51.61      6.49 o 
  -2  -5  14       49.15       43.15      6.08 o 
  -1  -5  14       21.96       14.33      4.31 o 
   0  -5  14        5.19        9.11      4.06 o 
   1  -5  14       80.73       77.74      7.18 o 
   2  -5  14       32.39       31.41      3.85 o 
   3  -5  14       34.78       36.19      4.17 o 
  -4  -4  14        0.32        4.11      3.44 o 
  -3  -4  14       22.07       21.43      4.92 o 
  -2  -4  14        3.72        4.19      3.04 o 
  -1  -4  14        0.12        0.13      2.85 o 
   0  -4  14      135.07      136.64      8.78 o 
   1  -4  14       64.22       62.51      6.22 o 
   2  -4  14       30.62       40.28      5.42 o 
   3  -4  14        1.03        1.88      3.54 o 
   4  -4  14       59.23       61.30      4.89 o 
  -4  -3  14       19.92       19.61      4.40 o 
  -3  -3  14        0.70       -1.74      2.62 o 
  -2  -3  14        5.59        5.45      3.27 o 
  -1  -3  14      158.94      160.37      8.94 o 
   0  -3  14      183.01      185.63      9.40 o 
   1  -3  14       70.60       84.90      6.75 o 
   2  -3  14       27.66       22.10      4.42 o 
   3  -3  14       85.74       85.86      7.08 o 
   4  -3  14       94.85       87.06      7.10 o 
   5  -3  14        0.22        5.43      3.60 o 
  -5  -2  14        9.96        4.38      3.73 o 
  -4  -2  14        6.97        5.99      3.29 o 
  -3  -2  14        3.97        1.65      2.74 o 
  -2  -2  14        2.01        1.59      2.81 o 
  -1  -2  14       16.37       16.32      3.79 o 
   0  -2  14       16.36       13.51      3.54 o 
   1  -2  14      235.66      225.36      9.85 o 
   2  -2  14        6.53       10.66      3.41 o 
   3  -2  14       12.34       13.01      3.88 o 
   4  -2  14       52.69       55.57      6.10 o 
   5  -2  14       14.34       14.43      4.34 o 
   6  -2  14       10.85       10.98      4.32 o 
  -5  -1  14       10.18        4.55      3.83 o 
  -4  -1  14       76.81       94.14      7.75 o 
  -3  -1  14      221.34      237.28      7.35 o 
  -2  -1  14       24.34       25.70      4.19 o 
  -1  -1  14      129.90      120.53      7.23 o 
   0  -1  14        0.51        2.24      2.22 o 
   1  -1  14       61.32       54.55      5.09 o 
   2  -1  14       22.24       25.28      4.00 o 
   3  -1  14       51.77       47.49      5.15 o 
   4  -1  14      194.80      190.85      9.61 o 
   5  -1  14       67.52       85.32      7.23 o 
   6  -1  14      227.27      243.00     11.81 o 
  -4   0  14       68.38       74.01      6.85 o 
  -3   0  14       23.98       14.14      4.02 o 
  -2   0  14       68.45       61.10      3.80 o 
  -1   0  14       65.80       60.52      3.56 o 
   0   0  14       64.08       58.17      5.03 o 
   1   0  14       19.76       25.81      3.90 o 
   2   0  14       25.12       17.24      3.46 o 
   3   0  14       47.61       52.05      5.20 o 
   4   0  14       12.10       16.84      4.08 o 
   5   0  14      156.41      140.51      8.57 o 
   6   0  14       17.87       26.37      5.19 o 
  -4   1  14        0.10        1.42      3.10 o 
  -3   1  14        0.10       -3.33      2.53 o 
  -2   1  14       51.83       45.16      4.96 o 
  -1   1  14      120.16      116.51      4.78 o 
   0   1  14        1.04       -0.65      2.33 o 
   1   1  14        4.15        3.98      1.81 o 
   2   1  14      151.00      161.54      8.00 o 
   3   1  14       28.27       27.99      4.19 o 
   4   1  14        0.54        1.00      2.58 o 
   5   1  14        3.47       -4.28      2.85 o 
   6   1  14       67.69       73.36      7.06 o 
   7   1  14       60.93       48.39      6.45 o 
  -4   2  14        1.88        4.69      3.71 o 
  -3   2  14       10.66        9.87      3.85 o 
  -2   2  14      134.02      132.45      7.86 o 
  -1   2  14       13.10       11.65      5.02 o 
   0   2  14       26.71       24.76      2.63 o 
   1   2  14      232.45      242.24     10.91 o 
   2   2  14      624.52      629.18     11.67 o 
   3   2  14        9.18       11.22      2.33 o 
   4   2  14       95.48       91.67      6.72 o 
   5   2  14        4.69        6.58      3.08 o 
   6   2  14      109.15      118.33      8.40 o 
   7   2  14       33.85       29.03      5.55 o 
  -4   3  14        3.25        2.87      3.48 o 
  -3   3  14        0.14        3.94      3.18 o 
  -2   3  14        1.05       -0.23      2.60 o 
  -1   3  14        1.22       -0.08      2.41 o 
   0   3  14        1.72        0.49      1.57 o 
   1   3  14       81.92       84.34      7.34 o 
   2   3  14       51.35       52.17      3.53 o 
   3   3  14       13.40       13.95      2.57 o 
   4   3  14       20.26       16.27      2.81 o 
   5   3  14       21.80       24.45      4.48 o 
   6   3  14        4.11       -0.88      3.21 o 
   7   3  14       15.21       17.49      4.96 o 
  -3   4  14       24.62       24.03      5.19 o 
  -2   4  14      109.21      120.01      8.52 o 
  -1   4  14      149.28      158.02      9.15 o 
   0   4  14      354.83      374.40     13.51 o 
   1   4  14      183.75      191.63      6.26 o 
   2   4  14       28.62       30.60      3.05 o 
   3   4  14      108.93      129.28     12.31 o 
   4   4  14      474.85      496.25     11.13 o 
   5   4  14      174.27      182.81      7.24 o 
   6   4  14       28.29       16.38      4.31 o 
   7   4  14      134.88      148.54     10.03 o 
  -3   5  14       15.37       19.12      5.34 o 
  -2   5  14       41.09       37.64      5.89 o 
  -1   5  14       13.32       22.45      4.84 o 
   0   5  14        1.93        0.94      2.77 o 
   1   5  14        0.24        1.59      3.10 o 
   2   5  14       19.04       17.96      2.71 o 
   3   5  14        2.54        1.34      1.90 o 
   4   5  14       44.46       38.23      4.58 o 
   5   5  14        0.19        0.22      2.40 o 
   6   5  14        0.42       -3.56      2.70 o 
   7   5  14      103.72       97.57      8.27 o 
  -2   6  14       40.05       36.07      6.07 o 
  -1   6  14        0.12        2.01      3.33 o 
   0   6  14       14.02       20.28      5.11 o 
   1   6  14       21.48       23.84      5.20 o 
   2   6  14        9.70        9.41      4.17 o 
   3   6  14       42.96       41.81      3.73 o 
   4   6  14       90.95       89.12      5.31 o 
   5   6  14      108.56      110.30      6.04 o 
   6   6  14      121.03      144.55      9.36 o 
   7   6  14       42.27       49.41      6.53 o 
  -1   7  14       20.85       22.45      5.11 o 
   0   7  14       52.75       50.19      6.77 o 
   1   7  14       11.56       15.79      4.84 o 
   2   7  14       26.56       28.47      5.72 o 
   3   7  14       63.24       63.90      4.57 o 
   4   7  14      101.46       94.35      6.72 o 
   5   7  14       72.66       82.74      6.49 o 
   6   7  14       25.85       24.86      5.20 o 
   0   8  14        3.14        2.79      4.21 o 
   1   8  14        4.01       -0.34      3.87 o 
   2   8  14       14.53       10.41      5.09 o 
   3   8  14      139.90      155.68     11.04 o 
   4   8  14       20.73       24.53      3.84 o 
   5   8  14        6.93        5.61      3.05 o 
   6   8  14        0.38       -1.06      2.77 o 
   2   9  14      179.87      205.61     12.61 o 
   3   9  14      151.69      145.98     11.75 o 
   4   9  14       24.12       24.23      6.93 o 
  -1  -6  15       28.10       22.94      5.51 o 
   0  -6  15        0.40       -2.79      3.18 o 
  -1  -5  15       15.57       13.20      4.31 o 
   0  -5  15        3.46       -1.11      3.23 o 
   1  -5  15       15.40        9.59      4.38 o 
   2  -5  15       35.23       36.30      6.03 o 
  -3  -4  15       18.24        9.13      4.17 o 
  -2  -4  15       27.53       27.67      5.34 o 
  -1  -4  15        7.65       10.85      4.02 o 
   0  -4  15        0.50       -2.81      2.68 o 
   1  -4  15       30.93       25.83      5.05 o 
   2  -4  15        0.58        2.76      3.50 o 
   3  -4  15       75.90       82.22      7.39 o 
  -4  -3  15       10.80        4.44      3.50 o 
  -3  -3  15       15.35       19.10      4.63 o 
  -2  -3  15        1.41        2.09      3.00 o 
  -1  -3  15       17.69       20.42      4.48 o 
   0  -3  15      168.89      172.96      9.59 o 
   1  -3  15      120.89      123.69      8.06 o 
   2  -3  15        6.54        1.38      3.12 o 
   3  -3  15        4.04        3.75      3.41 o 
   4  -3  15      150.65      139.91      8.90 o 
  -3  -2  15        0.05        0.73      2.83 o 
  -2  -2  15        1.49       -0.36      2.81 o 
  -1  -2  15        5.19        7.96      3.29 o 
   0  -2  15       51.89       48.97      5.51 o 
   1  -2  15        0.48        3.12      2.97 o 
   2  -2  15       12.60       13.49      3.88 o 
   3  -2  15       91.85       96.88      7.19 o 
   4  -2  15       38.86       46.42      5.74 o 
   5  -2  15        9.37       12.72      4.59 o 
  -4  -1  15        4.10        7.83      4.11 o 
  -3  -1  15        9.43       17.60      4.23 o 
  -2  -1  15        9.68        4.02      3.10 o 
  -1  -1  15       10.96        7.19      3.29 o 
   0  -1  15        9.45        9.11      3.31 o 
   1  -1  15        4.46        5.64      2.70 o 
   2  -1  15       14.97       18.98      3.83 o 
   3  -1  15      100.06       91.87      7.06 o 
   4  -1  15       32.95       29.03      4.94 o 
   5  -1  15        4.64        2.93      4.04 o 
   6  -1  15       33.62       46.25      6.56 o 
  -4   0  15       31.36       37.01      5.91 o 
  -3   0  15       23.39       26.20      4.96 o 
  -2   0  15        5.70        5.38      2.16 o 
  -1   0  15        8.57        9.57      3.12 o 
   0   0  15      163.80      172.83      8.34 o 
   1   0  15       55.43       52.56      5.19 o 
   2   0  15        4.47        8.48      3.12 o 
   3   0  15       25.71       27.42      4.46 o 
   4   0  15      116.40      111.15      7.65 o 
   5   0  15      131.28      136.30      8.90 o 
   6   0  15      128.56      149.46      9.87 o 
  -4   1  15        0.15        0.02      3.62 o 
  -3   1  15       25.28       25.62      5.03 o 
  -2   1  15       23.87       22.46      4.13 o 
  -1   1  15       18.99       25.11      3.42 o 
   0   1  15        4.52        5.84      1.92 o 
   1   1  15       10.55        8.06      2.91 o 
   2   1  15        9.30        9.17      3.31 o 
   3   1  15        0.48        0.33      2.37 o 
   4   1  15       12.76       14.06      3.77 o 
   5   1  15       82.43       77.38      7.23 o 
   6   1  15        5.75        3.75      4.13 o 
  -3   2  15        4.18        1.15      3.44 o 
  -2   2  15       85.36      106.37      7.69 o 
  -1   2  15      109.10      139.55      8.06 o 
   0   2  15        0.66        1.75      1.68 o 
   1   2  15       11.20       10.62      2.33 o 
   2   2  15      264.57      271.53     13.71 o 
   3   2  15      198.08      193.17      9.11 o 
   4   2  15       89.58       89.76      6.91 o 
   5   2  15      166.47      155.62      8.99 o 
   6   2  15      171.11      162.51      9.70 o 
   7   2  15       58.09       50.92      6.68 o 
  -3   3  15        0.19        3.02      3.29 o 
  -2   3  15       29.99       31.29      5.22 o 
  -1   3  15        0.72        4.38      3.25 o 
   0   3  15       29.84       28.59      6.55 o 
   1   3  15       14.08       11.47      2.36 o 
   2   3  15       27.67       28.58      3.66 o 
   3   3  15       12.42        8.86      2.47 o 
   4   3  15        0.83       -2.51      2.07 o 
   5   3  15       50.62       47.15      5.53 o 
   6   3  15       76.91       75.05      7.12 o 
   7   3  15        0.14        0.94      3.92 o 
  -3   4  15       15.78       13.15      4.52 o 
  -2   4  15        0.20        1.76      3.12 o 
  -1   4  15        4.63        3.67      3.16 o 
   0   4  15       11.64       21.37      4.65 o 
   1   4  15       30.02       27.65      3.06 o 
   2   4  15        5.58        3.33      2.18 o 
   3   4  15        7.20        5.26      2.49 o 
   4   4  15      180.19      164.21      6.53 o 
   5   4  15      161.09      177.72      7.13 o 
   6   4  15       25.86       31.86      5.63 o 
   7   4  15        8.31       11.06      4.78 o 
  -2   5  15       35.50       37.35      6.01 o 
  -1   5  15       12.04        7.16      4.00 o 
   0   5  15       15.93       14.03      4.17 o 
   1   5  15        3.58       -4.48      2.99 o 
   2   5  15        8.15       11.40      2.53 o 
   3   5  15       74.32       90.56      7.24 o 
   4   5  15      128.45      145.36     11.95 o 
   5   5  15       58.76       66.35      5.00 o 
   6   5  15        2.56        3.08      3.65 o 
   7   5  15       62.16       78.43      7.92 o 
  -1   6  15        1.06        0.71      3.96 o 
   0   6  15       48.31       54.94      6.81 o 
   1   6  15        1.55        0.00      3.90 o 
   2   6  15       11.47        9.28      4.29 o 
   3   6  15       10.83        6.39      2.66 o 
   4   6  15      122.81      123.90      6.26 o 
   5   6  15        0.43        2.01      2.85 o 
   6   6  15       37.70       35.73      4.55 o 
   0   7  15       56.09       59.43      7.50 o 
   1   7  15       73.63       68.77      7.73 o 
   2   7  15       39.44       34.27      6.45 o 
   3   7  15      130.83      147.66     10.98 o 
   4   7  15       42.98       39.32      4.26 o 
   5   7  15      297.82      315.66     11.67 o 
   6   7  15       79.02       90.40      6.28 o 
   1   8  15        8.91        3.16      4.46 o 
   2   8  15       39.48       33.20      6.98 o 
   3   8  15        2.01        4.02      5.03 o 
   4   8  15       93.54      116.42     10.72 o 
   5   8  15        2.55        3.54      2.97 o 
   0  -5  16        4.34        7.23      3.92 o 
  -2  -4  16       78.66       62.95      7.04 o 
  -1  -4  16       13.93        8.74      4.09 o 
   0  -4  16        8.79       12.04      4.46 o 
   1  -4  16        3.16        3.87      3.65 o 
   2  -4  16       25.16       22.69      5.28 o 
  -3  -3  16       10.23       10.72      4.08 o 
  -2  -3  16       12.67       12.48      4.42 o 
  -1  -3  16       11.71        9.03      4.08 o 
   0  -3  16        0.89        3.96      3.39 o 
   1  -3  16       32.08       43.95      5.82 o 
   2  -3  16        0.35       -0.96      3.00 o 
   3  -3  16       24.51       17.81      4.90 o 
  -3  -2  16       17.23       12.38      4.29 o 
  -2  -2  16        5.23        3.79      3.48 o 
  -1  -2  16        9.83       12.97      4.17 o 
   0  -2  16        2.37        3.60      3.02 o 
   1  -2  16       25.89       25.93      4.65 o 
   2  -2  16        0.24        0.98      3.02 o 
   3  -2  16       47.29       42.10      5.64 o 
   4  -2  16      130.02      129.64      9.13 o 
  -2  -1  16        4.35        2.91      3.27 o 
  -1  -1  16       32.25       25.30      4.65 o 
   0  -1  16       32.75       34.67      5.01 o 
   1  -1  16       53.05       49.64      5.47 o 
   2  -1  16        4.99        8.67      3.44 o 
   3  -1  16       94.87      101.51      7.54 o 
   4  -1  16       53.97       52.93      6.31 o 
   5  -1  16        1.00        2.89      3.96 o 
  -2   0  16        1.08       -0.34      2.72 o 
  -1   0  16       44.00       46.44      5.36 o 
   0   0  16       15.99       13.83      3.73 o 
   1   0  16      149.61      149.90      8.15 o 
   2   0  16       40.69       43.53      5.20 o 
   3   0  16       19.75       19.04      4.13 o 
   4   0  16       83.25       66.23      6.72 o 
   5   0  16       20.04       19.84      5.28 o 
  -3   1  16        7.43        5.95      4.04 o 
  -2   1  16       17.55       10.60      3.92 o 
  -1   1  16       23.21       25.20      2.98 o 
   0   1  16      102.30      102.41      6.93 o 
   1   1  16       25.30       19.36      3.94 o 
   2   1  16       14.39       19.02      3.88 o 
   3   1  16        2.05       -1.57      2.51 o 
   4   1  16       24.53        9.85      3.77 o 
   5   1  16        4.10        2.54      3.85 o 
   6   1  16        1.15       -1.17      3.50 o 
  -3   2  16       10.55       16.21      4.82 o 
  -2   2  16        1.39       -1.32      3.02 o 
  -1   2  16       77.41      106.77      7.63 o 
   0   2  16       30.55       26.99      3.82 o 
   1   2  16        0.28       -0.11      2.21 o 
   2   2  16       76.08       71.49      5.87 o 
   3   2  16       38.49       48.78      5.63 o 
   4   2  16       13.54       13.49      3.83 o 
   5   2  16       14.08       15.12      4.63 o 
   6   2  16       26.13       23.69      5.61 o 
  -2   3  16       67.73       59.85      6.53 o 
  -1   3  16      123.24      124.82      8.42 o 
   0   3  16        2.48        5.47      3.27 o 
   1   3  16        5.06        4.53      4.04 o 
   2   3  16      142.12      163.05      6.29 o 
   3   3  16      155.29      188.73      9.41 o 
   4   3  16       19.34       21.83      4.71 o 
   5   3  16       36.33       34.52      5.59 o 
   6   3  16       96.18       88.75      7.75 o 
  -2   4  16       10.74        5.68      4.11 o 
  -1   4  16       14.70       16.59      4.52 o 
   0   4  16       11.44       12.71      4.32 o 
   1   4  16        3.16        4.61      3.73 o 
   2   4  16        9.98       17.96      4.44 o 
   3   4  16        2.11        2.83      2.18 o 
   4   4  16        0.15        0.66      2.52 o 
   5   4  16       66.18       65.56      6.70 o 
   6   4  16       74.23       95.48      8.25 o 
  -1   5  16        6.14        4.84      4.17 o 
   0   5  16        6.38       10.66      4.34 o 
   1   5  16       53.88       58.00      6.74 o 
   2   5  16       26.95       31.41      3.56 o 
   3   5  16       29.03       31.60      3.69 o 
   4   5  16      128.94      140.89     12.25 o 
   5   5  16       96.76      108.13      8.08 o 
   6   5  16       26.13       23.22      5.48 o 
   0   6  16        0.67       -1.28      3.77 o 
   1   6  16        0.50       -2.95      3.65 o 
   2   6  16       13.87       12.88      4.88 o 
   3   6  16       22.60       24.47      6.02 o 
   4   6  16        0.60        0.81      2.44 o 
   5   6  16        3.13        0.01      5.31 o 
   1   7  16      111.82      104.28      9.45 o 
   2   7  16      187.00      224.25     12.95 o 
   3   7  16       37.51       42.06      7.25 o 
   4   7  16       27.84       31.30      5.24 o 
   5   7  16        0.22       -1.97      3.50 o 
  -1  -3  17        1.11       -2.10      2.95 o 
   0  -3  17       32.67       36.07      5.97 o 
   1  -3  17        0.04       -0.55      3.43 o 
   2  -3  17       43.91       49.54      6.64 o 
  -2  -2  17        6.17        4.80      3.52 o 
  -1  -2  17        0.75        0.86      3.29 o 
   0  -2  17        0.23       -1.70      2.72 o 
   1  -2  17       32.74       52.93      6.18 o 
   2  -2  17       19.15       22.18      4.96 o 
   3  -2  17       11.41       12.82      4.63 o 
  -2  -1  17        1.75       -2.47      3.08 o 
  -1  -1  17        1.02        3.56      3.31 o 
   0  -1  17        1.90       -2.33      2.72 o 
   1  -1  17        0.25       -3.10      2.51 o 
   2  -1  17       21.73       25.97      4.76 o 
   3  -1  17       17.10       14.10      4.09 o 
   4  -1  17       84.80       76.18      7.23 o 
  -1   0  17        5.22        7.73      3.35 o 
   0   0  17       19.34       17.47      4.27 o 
   1   0  17        1.91        5.30      3.35 o 
   2   0  17        1.67        4.11      3.21 o 
   3   0  17       43.53       43.17      5.64 o 
   4   0  17       39.83       42.71      5.78 o 
  -1   1  17        1.02        0.04      2.85 o 
   0   1  17       10.78        8.06      3.39 o 
   1   1  17       62.33       81.25      6.66 o 
   2   1  17        9.90       16.23      4.06 o 
   3   1  17        0.22        5.07      3.10 o 
   4   1  17       48.92       52.37      6.20 o 
   5   1  17        3.04        5.01      3.96 o 
  -2   2  17       23.01       25.20      5.01 o 
  -1   2  17        0.44        1.97      3.21 o 
   0   2  17       18.16       15.08      3.79 o 
   1   2  17        0.18        2.58      2.83 o 
   2   2  17       17.24       16.53      4.06 o 
   3   2  17        6.88        8.55      3.77 o 
   4   2  17        2.17        3.71      3.39 o 
   5   2  17        3.08        1.51      3.64 o 
  -1   3  17       97.69      109.53      8.09 o 
   0   3  17       51.41       60.24      6.35 o 
   1   3  17        0.07        0.52      2.05 o 
   2   3  17       66.52       65.15      5.95 o 
   3   3  17      122.31      135.86      8.40 o 
   4   3  17       33.13       24.45      4.86 o 
   5   3  17        4.52        5.11      4.09 o 
  -1   4  17        0.44        0.61      3.75 o 
   0   4  17       29.25       27.75      5.34 o 
   1   4  17        0.15       -0.69      3.50 o 
   2   4  17       55.75       59.02      4.52 o 
   3   4  17        3.42        2.83      2.50 o 
   4   4  17       24.54       19.36      4.90 o 
   5   4  17        0.35       -0.11      3.69 o 
   0   5  17        2.24        3.92      4.36 o 
   1   5  17       54.80       63.18      7.48 o 
   2   5  17       76.79       74.07      8.08 o 
   3   5  17       10.80       15.27      3.27 o 
   4   5  17       23.42       26.77      4.21 o 
   5   5  17      121.25      136.95      7.03 o 
   1   6  17       10.81        7.92      5.24 o 
   2   6  17        3.76        4.84      4.63 o 
   3   6  17       13.18        1.53      4.44 o 
   4   6  17       88.64       81.33      5.68 o 
   1  -2  18       15.36       17.39      4.67 o 
   0  -1  18       20.66       14.91      4.40 o 
   1  -1  18       42.31       47.93      6.10 o 
   2  -1  18        5.01        1.44      3.52 o 
  -1   0  18        0.10       -1.63      2.95 o 
   0   0  18        4.72        1.30      3.21 o 
   1   0  18        1.15        1.72      2.99 o 
   2   0  18       15.57        8.65      3.98 o 
   3   0  18        2.93        5.09      3.87 o 
   0   1  18        4.20        0.77      2.99 o 
   1   1  18       16.23       12.63      3.94 o 
   2   1  18       26.48       24.55      4.69 o 
   3   1  18       55.82       71.76      6.93 o 
   4   1  18       66.49       67.37      7.29 o 
   1   2  18        4.20        0.75      2.79 o 
   2   2  18        0.16        3.44      3.08 o 
   3   2  18       11.86        4.08      3.60 o 
   4   2  18       47.67       46.31      6.37 o 
   0   3  18       25.02       31.40      5.42 o 
   1   3  18        0.20       -2.45      2.70 o 
   2   3  18        0.31       -1.01      2.93 o 
   3   3  18       72.23       65.33      6.75 o 
   4   3  18      118.98      119.04      8.82 o 
   1   4  18        5.95       -1.68      3.62 o 
   2   4  18       20.51       22.94      4.82 o 
   3   4  18       79.46       81.69      7.35 o 
   4   4  18        9.99       18.71      5.13 o 
   2   5  18       51.09       57.39      7.41 o 
   3   5  18       14.80       18.50      4.03 o 
                                                 
